# Supplementary material for: Ethyl 4-(3-bromo-2-thien­yl)-2-oxo-6-phenyl­cyclo­hex-3-ene-1-carboxyl­ate
Source: Acta Crystallogr Sect E Struct Rep Online. 2008 Feb 6;64(Pt 3):o560. doi: 10.1107/S1600536808002717 (PMC2960782; doi:10.1107/S1600536808002717)
Supplement: Supplementary file 1 [file e-64-0o560-sup1.cif]

##############################################################################
###                                                                        ###
###        Electronic paper (Acta Crystallographica Section E)             ###
###                                                                        ###
##############################################################################
#                                                                            #
# This CIF contains the data in a paper accepted for publication in Acta     #
# Crystallographica Section E. It conforms to the requirements of Notes      #
# for Authors for Section E, and has been peer reviewed under the auspices   #
# of the IUCr Commission on Journals.                                        #
#                                                                            #
# Full details of the Crystallographic Information File format               #
# are given in the paper "The Crystallographic Information File (CIF):       #
# a New Standard Archive File for Crystallography" by S. R. Hall, F. H.      #
# Allen and I. D. Brown [Acta Cryst. (1991), A47, 655-685].                  #
#                                                                            #
# The current version of the core CIF dictionary is obtainable from          #
# ftp://ftp.iucr.org/pub/cif_core.dic. The current version number is 2.1.    #
#                                                                            #
# Software is freely available for graphical display of the structure(s) in  #
# this CIF.  For information consult the CIF home page http://www.iucr.org/  #
# cif/home.html                                                              #
#                                                                            #
##############################################################################
                                             
data_global
_journal_date_recd_electronic     2007-12-04
_journal_date_accepted     2008-01-24
_journal_name_full     'Acta Crystallographica, Section E'
_journal_year     2008
_journal_volume     64
_journal_issue      3
_journal_page_first     o560
_journal_page_last     o560
_journal_paper_category     QO
_journal_coeditor_code     PV2059
_publ_contact_author_name     'Andreas Fischer'
_publ_contact_author_address
;
Inorganic Chemistry
School of Chemical Science and Engineering
Royal Institute of Technology (KTH)
100 44 Stockholm
Sweden
;
_publ_contact_author_email     afischer@kth.se
_publ_contact_author_fax     '+46(0)8 212 626'
_publ_contact_author_phone     '+46(0)8 790-7987'
_publ_section_title
;
Ethyl 4-(3-bromo-2-thienyl)-2-oxo-6-phenylcyclohex-3-ene-1-carboxylate
;
loop_
    _publ_author_name
    _publ_author_footnote
    _publ_author_address
    'Fischer, Andreas' .
;
Inorganic Chemistry
School of Chemical Science and Engineering
Royal Institute of Technology (KTH)
100 44 Stockholm
Sweden
;
    'Yathirajan, H. S.' .
;
Department of Studies in Chemistry
University of Mysore
Manasagangotri
Mysore 570 006
India
;
    'Ashalatha, B. V.' .
;
Department of Chemistry
Mangalore University
Mangalagangotri 574 199
India
;
    'Narayana, B.' .
;
Department of Chemistry
Mangalore University
Mangalagangotri 574 199
India
;
    'Sarojini, B. K.' .
;
Department of Chemistry
P. A. College of Engineering
Nadupadavu
Mangalore 574 153
India
;
data_I
_chemical_name_systematic
;
Ethyl 4-(3-bromo-2-thienyl)-2-oxo-6-phenylcyclohex-3-ene-1-carboxylate
;
_chemical_formula_moiety     'C19 H17 Br O3 S'
_chemical_formula_sum     'C19 H17 Br O3 S'
_chemical_formula_iupac     'C19 H17 Br O3 S'
_chemical_formula_weight     405.315
_symmetry_cell_setting     'triclinic'
_symmetry_space_group_name_H-M     'P -1'
_symmetry_space_group_name_Hall     '-P 1'
loop_
    _symmetry_equiv_pos_as_xyz
    '+X,+Y,+Z'
    '-X,-Y,-Z'
_cell_length_a     8.8925(8)
_cell_length_b     11.713(2)
_cell_length_c     16.853(2)
_cell_angle_alpha     94.317(11)
_cell_angle_beta     98.436(10)
_cell_angle_gamma     90.235(13)
_cell_volume     1731.3(4)
_cell_formula_units_Z     4
_cell_measurement_reflns_used     44
_cell_measurement_theta_min     6.3
_cell_measurement_theta_max     19.4
_cell_measurement_temperature     130
_exptl_crystal_description     'plate'
_exptl_crystal_colour     'Colourless'
_exptl_crystal_size_max     0.30
_exptl_crystal_size_mid     0.17
_exptl_crystal_size_min     0.05
_exptl_crystal_density_diffrn     1.555
_exptl_crystal_density_method     'not measured'
_exptl_crystal_F_000     824
_exptl_absorpt_coefficient_mu     2.500
_exptl_absorpt_correction_type     numerical
_exptl_absorpt_process_details
;
(HABITUS; Herrendorf & B\"arnighausen, 1997)
;
_exptl_absorpt_correction_T_min     0.638
_exptl_absorpt_correction_T_max     0.843
_exptl_special_details
;
?
;
_diffrn_radiation_type     'Mo K\a'
loop_
    _diffrn_radiation_wavelength
    0.71073
_diffrn_radiation_source     'fine-focus sealed tube'
_diffrn_measurement_device     'Bruker Nonius KappaCCD'
_diffrn_measurement_method     '\f and \w'
_diffrn_reflns_number     40436
_diffrn_reflns_av_R_equivalents     0.073
_diffrn_reflns_av_sigmaI/netI     0.050
_diffrn_reflns_theta_min     4.51
_diffrn_reflns_theta_max     27.50
_diffrn_reflns_theta_full     27.50
_diffrn_measured_fraction_theta_max     0.991
_diffrn_measured_fraction_theta_full     0.991
_diffrn_reflns_limit_h_min     -11
_diffrn_reflns_limit_h_max     11
_diffrn_reflns_limit_k_min     -15
_diffrn_reflns_limit_k_max     15
_diffrn_reflns_limit_l_min     -21
_diffrn_reflns_limit_l_max     21
_refine_special_details
;
 Refinement of F^2^ against ALL reflections.  The weighted R-factor wR and
 goodness of fit S are based on F^2^, conventional R-factors R are based
 on F, with F set to zero for negative F^2^. The threshold expression of
 F^2^ > 2sigma(F^2^) is used only for calculating R-factors(gt) etc. and is
 not relevant to the choice of reflections for refinement.  R-factors based
 on F^2^ are statistically about twice as large as those based on F, and R-
 factors based on ALL data will be even larger.
;
_reflns_number_total     7898
_reflns_number_gt     6074
_reflns_threshold_expression     I>2\s(I)
_refine_ls_structure_factor_coef     Fsqd
_refine_ls_matrix_type     full
_refine_ls_R_factor_all     0.0662
_refine_ls_R_factor_gt     0.0420
_refine_ls_wR_factor_gt     0.0811
_refine_ls_wR_factor_ref     0.0895
_refine_ls_goodness_of_fit_ref     1.041
_refine_ls_restrained_S_all     1.041
_refine_ls_number_reflns     7898
_refine_ls_number_parameters     438
_refine_ls_number_restraints     0
_refine_ls_hydrogen_treatment     constr
_refine_ls_weighting_scheme     calc
_refine_ls_weighting_details
           'calc w=1/[\s^2^(Fo^2^)+(0.0305P)^2^+2.19P] where P=(Fo^2^+2Fc^2^)/3'
_atom_sites_solution_primary     direct
_atom_sites_solution_secondary     difmap
_refine_ls_shift/su_max     0.001
_refine_ls_shift/su_mean     0.000
_refine_diff_density_max     0.843
_refine_diff_density_min     -0.540
_refine_ls_extinction_method     none
_refine_ls_extinction_coef     ?
loop_
    _atom_type_symbol
    _atom_type_description
    _atom_type_scat_dispersion_real
    _atom_type_scat_dispersion_imag
    _atom_type_scat_source
    'C' 'C' 0.0033 0.0016
                         'International Tables Vol C Tables 4.2.6.8 and 6.1.1.4'
    'H' 'H' 0.0000 0.0000
                         'International Tables Vol C Tables 4.2.6.8 and 6.1.1.4'
    'Br' 'Br' -0.2901 2.4595
                         'International Tables Vol C Tables 4.2.6.8 and 6.1.1.4'
    'O' 'O' 0.0106 0.0060
                         'International Tables Vol C Tables 4.2.6.8 and 6.1.1.4'
    'S' 'S' 0.1246 0.1234
                         'International Tables Vol C Tables 4.2.6.8 and 6.1.1.4'
_computing_data_collection     'COLLECT (Nonius, 1999)'
_computing_cell_refinement     'DIRAX (Duisenberg, 1992)'
_computing_data_reduction     'EvalCCD (Duisenberg <i>et al.</i>,  2003)'
_computing_structure_solution     'SHELXS97 (Sheldrick, 2008)'
_computing_structure_refinement     'SHELXL97 (Sheldrick, 2008)'
_computing_molecular_graphics     'DIAMOND (Brandenburg, 2007)'
_computing_publication_material     'publCIF (Westrip, 2008)'
loop_
    _atom_site_type_symbol
    _atom_site_label
    _atom_site_fract_x
    _atom_site_fract_y
    _atom_site_fract_z
    _atom_site_U_iso_or_equiv
    _atom_site_adp_type
    _atom_site_calc_flag
    _atom_site_refinement_flags
    _atom_site_occupancy
    _atom_site_disorder_assembly
    _atom_site_disorder_group
    Br Br1 0.99977(4) 0.72535(2) 0.421420(19) 0.03009(9) Uani d . 1 . .
    S S1 0.66855(8) 0.46246(6) 0.45787(4) 0.02458(16) Uani d . 1 . .
    O O1 1.1493(2) 0.73022(18) 0.71856(13) 0.0311(5) Uani d . 1 . .
    O O2 1.1039(3) 0.52832(19) 0.83761(14) 0.0368(5) Uani d . 1 . .
    O O3 1.0313(3) 0.69989(19) 0.88526(14) 0.0408(6) Uani d . 1 . .
    C C1 0.6729(3) 0.4794(3) 0.35854(18) 0.0263(6) Uani d . 1 . .
    C C2 0.7753(3) 0.5611(2) 0.34871(18) 0.0236(6) Uani d . 1 . .
    C C3 0.8510(3) 0.6105(2) 0.42277(17) 0.0212(6) Uani d . 1 . .
    C C4 0.8073(3) 0.5679(2) 0.49033(17) 0.0203(6) Uani d . 1 . .
    C C5 0.8539(3) 0.5935(2) 0.57634(17) 0.0197(6) Uani d . 1 A .
    C C6 0.9826(3) 0.6524(2) 0.60774(18) 0.0214(6) Uani d . 1 . .
    C C7 1.0306(3) 0.6775(2) 0.69339(18) 0.0225(6) Uani d . 1 A .
    C C8 0.9305(3) 0.6373(2) 0.75173(17) 0.0213(6) Uani d . 1 . .
    C C9 0.8343(3) 0.5321(2) 0.71617(17) 0.0208(6) Uani d . 1 A .
    C C10 0.7514(3) 0.5522(2) 0.63266(16) 0.0206(6) Uani d . 1 . .
    C C11 0.7227(3) 0.4959(2) 0.76997(17) 0.0209(6) Uani d . 1 . .
    C C12 0.7020(3) 0.3799(2) 0.77736(19) 0.0285(7) Uani d . 1 A .
    C C13 0.5923(4) 0.3416(3) 0.8206(2) 0.0361(8) Uani d . 1 . .
    C C14 0.5035(4) 0.4191(3) 0.8572(2) 0.0374(8) Uani d . 1 A .
    C C15 0.5246(4) 0.5351(3) 0.8508(2) 0.0350(7) Uani d . 1 . .
    C C16 0.6338(3) 0.5729(2) 0.80828(18) 0.0263(6) Uani d . 1 A .
    C C17 1.0313(3) 0.6139(2) 0.82876(18) 0.0251(6) Uani d . 1 A .
    C C18 1.1320(5) 0.6868(4) 0.9614(2) 0.0555(11) Uani d . 1 A 1
    C C19 1.2037(10) 0.8086(8) 0.9813(5) 0.0623(17) Uani d P 0.513(6) A 1
    C C19' 1.0611(10) 0.5946(9) 1.0106(5) 0.0623(17) Uani d P 0.487(6) A 2
    Br Br2 0.50916(3) 0.75741(2) 0.418423(18) 0.02812(9) Uani d . 1 . .
    S S2 0.16982(8) 1.01911(6) 0.45701(4) 0.02397(16) Uani d . 1 . .
    O O4 0.6550(2) 0.81534(18) 0.71690(13) 0.0306(5) Uani d . 1 . .
    O O5 0.6026(2) 1.03913(17) 0.84067(13) 0.0324(5) Uani d . 1 . .
    O O6 0.5409(2) 0.86917(17) 0.88122(12) 0.0286(5) Uani d . 1 . .
    C C20 0.1748(3) 0.9822(3) 0.35764(18) 0.0261(6) Uani d . 1 . .
    C C21 0.2799(3) 0.9014(2) 0.34699(18) 0.0241(6) Uani d . 1 . .
    C C22 0.3574(3) 0.8687(2) 0.42091(17) 0.0201(6) Uani d . 1 . .
    C C23 0.3116(3) 0.9236(2) 0.48873(17) 0.0195(6) Uani d . 1 . .
    C C24 0.3592(3) 0.9170(2) 0.57463(17) 0.0186(6) Uani d . 1 . .
    C C25 0.4871(3) 0.8656(2) 0.60608(17) 0.0215(6) Uani d . 1 . .
    C C26 0.5353(3) 0.8602(2) 0.69166(18) 0.0217(6) Uani d . 1 . .
    C C27 0.4338(3) 0.9107(2) 0.75024(16) 0.0190(6) Uani d . 1 . .
    C C28 0.3404(3) 1.0092(2) 0.71490(16) 0.0191(6) Uani d . 1 . .
    C C29 0.2568(3) 0.9709(2) 0.63110(16) 0.0202(6) Uani d . 1 . .
    C C30 0.2268(3) 1.0582(2) 0.76721(17) 0.0218(6) Uani d . 1 . .
    C C31 0.1404(3) 0.9897(3) 0.80725(19) 0.0290(7) Uani d . 1 . .
    C C32 0.0259(4) 1.0375(3) 0.8464(2) 0.0387(8) Uani d . 1 . .
    C C33 -0.0024(4) 1.1527(3) 0.8463(2) 0.0412(9) Uani d . 1 . .
    C C34 0.0858(4) 1.2217(3) 0.8088(2) 0.0396(8) Uani d . 1 . .
    C C35 0.1999(4) 1.1751(3) 0.76958(18) 0.0293(7) Uani d . 1 . .
    C C36 0.5346(3) 0.9491(2) 0.82818(18) 0.0225(6) Uani d . 1 . .
    C C37 0.6474(4) 0.8921(3) 0.9551(2) 0.0422(9) Uani d . 1 . .
    C C38 0.6280(6) 0.7991(4) 1.0081(3) 0.0655(13) Uani d . 1 . .
    H H1 0.6111 0.4369 0.3155 0.032 Uiso calc R 1 . .
    H H2 0.7940 0.5825 0.2977 0.028 Uiso calc R 1 . .
    H H6 1.0451 0.6788 0.5716 0.026 Uiso calc R 1 . .
    H H8 0.8608 0.7005 0.7640 0.026 Uiso calc R 1 A .
    H H9 0.9050 0.4673 0.7097 0.025 Uiso calc R 1 . .
    H H10A 0.7006 0.4800 0.6083 0.025 Uiso calc R 1 A .
    H H10B 0.6718 0.6095 0.6383 0.025 Uiso calc R 1 . .
    H H12 0.7632 0.3260 0.7526 0.034 Uiso calc R 1 . .
    H H13 0.5787 0.2620 0.8250 0.043 Uiso calc R 1 A .
    H H14 0.4284 0.3933 0.8865 0.045 Uiso calc R 1 . .
    H H15 0.4635 0.5888 0.8758 0.042 Uiso calc R 1 A .
    H H16 0.6484 0.6527 0.8052 0.032 Uiso calc R 1 . .
    H H18A 1.2102 0.6289 0.9544 0.067 Uiso calc PR 0.513(6) B 1
    H H18B 1.0740 0.6651 1.0040 0.067 Uiso calc PR 0.513(6) B 1
    H H19A 1.2746 0.8103 1.0317 0.093 Uiso calc PR 0.513(6) B 1
    H H19B 1.1235 0.8640 0.9872 0.093 Uiso calc PR 0.513(6) B 1
    H H19C 1.2581 0.8283 0.9376 0.093 Uiso calc PR 0.513(6) B 1
    H H18C 1.1448 0.7611 0.9939 0.067 Uiso calc PR 0.487(6) B 2
    H H18D 1.2330 0.6618 0.9500 0.067 Uiso calc PR 0.487(6) B 2
    H H19D 1.1287 0.5856 1.0610 0.093 Uiso calc PR 0.487(6) B 2
    H H19E 1.0488 0.5211 0.9784 0.093 Uiso calc PR 0.487(6) B 2
    H H19F 0.9619 0.6203 1.0226 0.093 Uiso calc PR 0.487(6) B 2
    H H20 0.1117 1.0143 0.3149 0.031 Uiso calc R 1 . .
    H H21 0.2992 0.8704 0.2958 0.029 Uiso calc R 1 . .
    H H25 0.5490 0.8310 0.5700 0.026 Uiso calc R 1 . .
    H H27 0.3627 0.8495 0.7611 0.023 Uiso calc R 1 . .
    H H28 0.4128 1.0723 0.7087 0.023 Uiso calc R 1 . .
    H H29A 0.1761 0.9149 0.6366 0.024 Uiso calc R 1 . .
    H H29B 0.2074 1.0379 0.6068 0.024 Uiso calc R 1 . .
    H H31 0.1593 0.9102 0.8080 0.035 Uiso calc R 1 . .
    H H32 -0.0334 0.9900 0.8735 0.046 Uiso calc R 1 . .
    H H33 -0.0823 1.1843 0.8720 0.049 Uiso calc R 1 . .
    H H34 0.0684 1.3016 0.8097 0.048 Uiso calc R 1 . .
    H H35 0.2606 1.2236 0.7440 0.035 Uiso calc R 1 . .
    H H37A 0.6266 0.9671 0.9820 0.051 Uiso calc R 1 . .
    H H37B 0.7527 0.8938 0.9429 0.051 Uiso calc R 1 . .
    H H38A 0.5228 0.7968 1.0185 0.098 Uiso calc R 1 . .
    H H38B 0.6961 0.8135 1.0592 0.098 Uiso calc R 1 . .
    H H38C 0.6524 0.7257 0.9816 0.098 Uiso calc R 1 . .
loop_
    _atom_site_aniso_label
    _atom_site_aniso_U_11
    _atom_site_aniso_U_22
    _atom_site_aniso_U_33
    _atom_site_aniso_U_12
    _atom_site_aniso_U_13
    _atom_site_aniso_U_23
    Br1 0.03887(18) 0.02276(15) 0.02951(18) -0.00756(12) 0.00681(13) 0.00493(12)
    S1 0.0186(3) 0.0318(4) 0.0222(4) -0.0066(3) 0.0026(3) -0.0035(3)
    O1 0.0262(11) 0.0335(12) 0.0313(12) -0.0141(9) 0.0019(9) -0.0072(9)
    O2 0.0390(13) 0.0326(12) 0.0364(14) 0.0065(10) -0.0033(10) 0.0034(10)
    O3 0.0517(14) 0.0370(13) 0.0294(13) -0.0003(11) -0.0008(11) -0.0113(10)
    C1 0.0234(15) 0.0328(16) 0.0213(15) 0.0020(12) 0.0015(12) -0.0043(12)
    C2 0.0249(14) 0.0255(14) 0.0206(15) 0.0069(12) 0.0031(12) 0.0042(12)
    C3 0.0198(13) 0.0177(13) 0.0267(16) 0.0039(11) 0.0057(11) 0.0007(11)
    C4 0.0153(13) 0.0179(13) 0.0273(16) 0.0020(10) 0.0036(11) -0.0022(11)
    C5 0.0190(13) 0.0163(13) 0.0241(15) 0.0027(10) 0.0046(11) 0.0010(11)
    C6 0.0168(13) 0.0217(14) 0.0263(16) -0.0031(11) 0.0059(11) 0.0003(11)
    C7 0.0200(14) 0.0172(13) 0.0297(16) -0.0018(11) 0.0040(12) -0.0026(11)
    C8 0.0195(13) 0.0202(13) 0.0231(15) -0.0019(11) 0.0009(11) -0.0009(11)
    C9 0.0229(14) 0.0175(13) 0.0214(15) -0.0033(11) 0.0027(11) -0.0020(11)
    C10 0.0184(13) 0.0236(14) 0.0191(15) -0.0044(11) 0.0020(11) -0.0011(11)
    C11 0.0217(14) 0.0219(14) 0.0180(14) -0.0040(11) -0.0007(11) 0.0012(11)
    C12 0.0357(17) 0.0211(14) 0.0285(17) -0.0019(13) 0.0047(13) 0.0012(12)
    C13 0.048(2) 0.0258(16) 0.0357(19) -0.0106(15) 0.0062(16) 0.0073(14)
    C14 0.0434(19) 0.0421(19) 0.0288(18) -0.0178(16) 0.0123(15) 0.0051(15)
    C15 0.0362(18) 0.0385(18) 0.0319(19) -0.0043(15) 0.0127(14) -0.0016(14)
    C16 0.0298(16) 0.0204(14) 0.0287(17) -0.0031(12) 0.0044(13) 0.0023(12)
    C17 0.0242(15) 0.0249(15) 0.0253(16) -0.0048(12) 0.0034(12) -0.0022(12)
    C18 0.061(3) 0.070(3) 0.028(2) -0.002(2) -0.0077(18) -0.0136(19)
    C19 0.061(4) 0.093(5) 0.031(3) -0.031(3) -0.003(3) 0.013(3)
    C18' 0.061(3) 0.070(3) 0.028(2) -0.002(2) -0.0077(18) -0.0136(19)
    C19' 0.061(4) 0.093(5) 0.031(3) -0.031(3) -0.003(3) 0.013(3)
    Br2 0.03497(17) 0.02113(15) 0.02934(17) 0.00523(12) 0.00939(13) -0.00052(12)
    S2 0.0190(3) 0.0310(4) 0.0221(4) 0.0037(3) 0.0031(3) 0.0031(3)
    O4 0.0284(11) 0.0332(11) 0.0313(12) 0.0125(9) 0.0048(9) 0.0088(9)
    O5 0.0354(12) 0.0249(11) 0.0342(13) -0.0089(9) -0.0044(10) 0.0040(9)
    O6 0.0309(11) 0.0289(11) 0.0246(12) -0.0072(9) -0.0035(9) 0.0083(9)
    C20 0.0233(15) 0.0327(16) 0.0220(16) -0.0025(12) 0.0013(12) 0.0041(12)
    C21 0.0248(14) 0.0259(14) 0.0216(15) -0.0086(12) 0.0060(12) -0.0024(12)
    C22 0.0169(13) 0.0174(13) 0.0259(16) -0.0049(10) 0.0043(11) -0.0005(11)
    C23 0.0162(13) 0.0165(13) 0.0263(15) -0.0050(10) 0.0049(11) 0.0023(11)
    C24 0.0186(13) 0.0147(12) 0.0232(15) -0.0047(10) 0.0063(11) 0.0004(11)
    C25 0.0214(14) 0.0184(13) 0.0262(16) -0.0001(11) 0.0089(11) 0.0010(11)
    C26 0.0199(14) 0.0160(13) 0.0301(16) -0.0012(11) 0.0049(12) 0.0050(11)
    C27 0.0201(13) 0.0163(13) 0.0211(15) -0.0036(10) 0.0034(11) 0.0036(11)
    C28 0.0183(13) 0.0182(13) 0.0204(15) -0.0007(10) 0.0022(11) 0.0007(11)
    C29 0.0187(13) 0.0214(13) 0.0215(15) 0.0018(11) 0.0042(11) 0.0052(11)
    C30 0.0195(13) 0.0277(14) 0.0161(14) 0.0044(11) -0.0021(11) -0.0022(11)
    C31 0.0287(16) 0.0287(16) 0.0294(17) -0.0021(13) 0.0065(13) -0.0024(13)
    C32 0.0329(18) 0.056(2) 0.0289(19) -0.0015(16) 0.0122(14) -0.0029(16)
    C33 0.0376(19) 0.059(2) 0.0263(18) 0.0207(17) 0.0074(15) -0.0065(16)
    C34 0.054(2) 0.0369(18) 0.0260(18) 0.0212(16) 0.0003(16) -0.0033(14)
    C35 0.0348(17) 0.0294(16) 0.0230(16) 0.0075(13) 0.0020(13) 0.0019(13)
    C36 0.0186(13) 0.0240(15) 0.0252(16) 0.0005(11) 0.0033(11) 0.0033(12)
    C37 0.048(2) 0.044(2) 0.0289(19) -0.0130(16) -0.0134(15) 0.0074(15)
    C38 0.095(3) 0.053(2) 0.040(2) -0.020(2) -0.027(2) 0.0200(19)
_geom_special_details
;
 All esds (except the esd in the dihedral angle between two l.s. planes)
 are estimated using the full covariance matrix.  The cell esds are taken
 into account individually in the estimation of esds in distances, angles
 and torsion angles; correlations between esds in cell parameters are only
 used when they are defined by crystal symmetry.  An approximate (isotropic)
 treatment of cell esds is used for estimating esds involving l.s. planes.
;
loop_
    _geom_bond_atom_site_label_1
    _geom_bond_atom_site_label_2
    _geom_bond_site_symmetry_2
    _geom_bond_distance
    _geom_bond_publ_flag
    Br1 C3 . 1.888(3) ?
    S1 C1 . 1.706(3) ?
    S1 C4 . 1.743(3) ?
    O1 C7 . 1.225(3) ?
    O2 C17 . 1.201(3) ?
    O3 C17 . 1.333(4) ?
    O3 C18 . 1.474(4) ?
    C1 C2 . 1.355(4) ?
    C2 C3 . 1.410(4) ?
    C3 C4 . 1.382(4) ?
    C4 C5 . 1.455(4) ?
    C5 C6 . 1.353(4) ?
    C5 C10 . 1.512(4) ?
    C6 C7 . 1.451(4) ?
    C7 C8 . 1.519(4) ?
    C8 C17 . 1.511(4) ?
    C8 C9 . 1.530(4) ?
    C9 C11 . 1.520(4) ?
    C9 C10 . 1.526(4) ?
    C11 C12 . 1.389(4) ?
    C11 C16 . 1.390(4) ?
    C12 C13 . 1.394(4) ?
    C13 C14 . 1.378(5) ?
    C14 C15 . 1.386(5) ?
    C15 C16 . 1.380(4) ?
    C18 C19 . 1.554(9) ?
    Br2 C22 . 1.883(3) ?
    S2 C20 . 1.704(3) ?
    S2 C23 . 1.741(3) ?
    O4 C26 . 1.223(3) ?
    O5 C36 . 1.203(3) ?
    O6 C36 . 1.339(3) ?
    O6 C37 . 1.457(4) ?
    C20 C21 . 1.358(4) ?
    C21 C22 . 1.414(4) ?
    C22 C23 . 1.384(4) ?
    C23 C24 . 1.455(4) ?
    C24 C25 . 1.351(4) ?
    C24 C29 . 1.520(4) ?
    C25 C26 . 1.449(4) ?
    C26 C27 . 1.524(4) ?
    C27 C36 . 1.515(4) ?
    C27 C28 . 1.534(4) ?
    C28 C30 . 1.525(4) ?
    C28 C29 . 1.530(4) ?
    C30 C31 . 1.385(4) ?
    C30 C35 . 1.392(4) ?
    C31 C32 . 1.393(4) ?
    C32 C33 . 1.376(5) ?
    C33 C34 . 1.374(5) ?
    C34 C35 . 1.386(4) ?
    C37 C38 . 1.486(5) ?
    C1 H1 . 0.9500 ?
    C2 H2 . 0.9500 ?
    C6 H6 . 0.9500 ?
    C8 H8 . 1.0000 ?
    C9 H9 . 1.0000 ?
    C10 H10A . 0.9900 ?
    C10 H10B . 0.9900 ?
    C12 H12 . 0.9500 ?
    C13 H13 . 0.9500 ?
    C14 H14 . 0.9500 ?
    C15 H15 . 0.9500 ?
    C16 H16 . 0.9500 ?
    C18 H18A . 0.9900 ?
    C18 H18B . 0.9900 ?
    C19 H19A . 0.9800 ?
    C19 H19B . 0.9800 ?
    C19 H19C . 0.9800 ?
    C19' H19D . 0.9800 ?
    C19' H19E . 0.9800 ?
    C19' H19F . 0.9800 ?
    C20 H20 . 0.9500 ?
    C21 H21 . 0.9500 ?
    C25 H25 . 0.9500 ?
    C27 H27 . 1.0000 ?
    C28 H28 . 1.0000 ?
    C29 H29A . 0.9900 ?
    C29 H29B . 0.9900 ?
    C31 H31 . 0.9500 ?
    C32 H32 . 0.9500 ?
    C33 H33 . 0.9500 ?
    C34 H34 . 0.9500 ?
    C35 H35 . 0.9500 ?
    C37 H37A . 0.9900 ?
    C37 H37B . 0.9900 ?
    C38 H38A . 0.9800 ?
    C38 H38B . 0.9800 ?
    C38 H38C . 0.9800 ?
loop_
    _geom_angle_atom_site_label_1
    _geom_angle_atom_site_label_2
    _geom_angle_atom_site_label_3
    _geom_angle_site_symmetry_1
    _geom_angle_site_symmetry_3
    _geom_angle
    _geom_angle_publ_flag
    C1 S1 C4 . . 93.37(14) ?
    C17 O3 C18 . . 115.6(3) ?
    C2 C1 S1 . . 111.6(2) ?
    C1 C2 C3 . . 112.3(3) ?
    C4 C3 C2 . . 115.1(2) ?
    C4 C3 Br1 . . 126.4(2) ?
    C2 C3 Br1 . . 118.5(2) ?
    C3 C4 C5 . . 133.4(2) ?
    C3 C4 S1 . . 107.7(2) ?
    C5 C4 S1 . . 118.9(2) ?
    C6 C5 C4 . . 123.3(3) ?
    C6 C5 C10 . . 119.0(3) ?
    C4 C5 C10 . . 117.7(2) ?
    C5 C6 C7 . . 123.8(3) ?
    O1 C7 C6 . . 121.0(3) ?
    O1 C7 C8 . . 120.3(3) ?
    C6 C7 C8 . . 118.6(2) ?
    C17 C8 C7 . . 108.0(2) ?
    C17 C8 C9 . . 111.7(2) ?
    C7 C8 C9 . . 111.9(2) ?
    C11 C9 C10 . . 110.4(2) ?
    C11 C9 C8 . . 113.2(2) ?
    C10 C9 C8 . . 110.5(2) ?
    C5 C10 C9 . . 113.8(2) ?
    C12 C11 C16 . . 118.4(3) ?
    C12 C11 C9 . . 118.4(3) ?
    C16 C11 C9 . . 123.0(2) ?
    C11 C12 C13 . . 120.7(3) ?
    C14 C13 C12 . . 120.0(3) ?
    C13 C14 C15 . . 119.6(3) ?
    C16 C15 C14 . . 120.4(3) ?
    C15 C16 C11 . . 120.8(3) ?
    O2 C17 O3 . . 124.2(3) ?
    O2 C17 C8 . . 123.9(3) ?
    O3 C17 C8 . . 111.8(3) ?
    O3 C18 C19 . . 102.0(4) ?
    C20 S2 C23 . . 93.22(14) ?
    C36 O6 C37 . . 116.0(2) ?
    C21 C20 S2 . . 111.8(2) ?
    C20 C21 C22 . . 112.2(3) ?
    C23 C22 C21 . . 114.8(3) ?
    C23 C22 Br2 . . 126.7(2) ?
    C21 C22 Br2 . . 118.4(2) ?
    C22 C23 C24 . . 133.3(3) ?
    C22 C23 S2 . . 107.9(2) ?
    C24 C23 S2 . . 118.8(2) ?
    C25 C24 C23 . . 123.8(2) ?
    C25 C24 C29 . . 119.0(3) ?
    C23 C24 C29 . . 117.1(2) ?
    C24 C25 C26 . . 123.8(3) ?
    O4 C26 C25 . . 120.9(3) ?
    O4 C26 C27 . . 120.3(3) ?
    C25 C26 C27 . . 118.8(2) ?
    C36 C27 C26 . . 107.7(2) ?
    C36 C27 C28 . . 112.0(2) ?
    C26 C27 C28 . . 111.1(2) ?
    C30 C28 C29 . . 109.2(2) ?
    C30 C28 C27 . . 114.3(2) ?
    C29 C28 C27 . . 110.2(2) ?
    C24 C29 C28 . . 113.6(2) ?
    C31 C30 C35 . . 118.6(3) ?
    C31 C30 C28 . . 122.5(3) ?
    C35 C30 C28 . . 118.7(3) ?
    C30 C31 C32 . . 120.0(3) ?
    C33 C32 C31 . . 120.7(3) ?
    C34 C33 C32 . . 119.6(3) ?
    C33 C34 C35 . . 120.2(3) ?
    C34 C35 C30 . . 120.8(3) ?
    O5 C36 O6 . . 124.0(3) ?
    O5 C36 C27 . . 124.5(3) ?
    O6 C36 C27 . . 111.4(2) ?
    O6 C37 C38 . . 107.5(3) ?
    C2 C1 H1 . . 124.2 ?
    S1 C1 H1 . . 124.2 ?
    C1 C2 H2 . . 123.9 ?
    C3 C2 H2 . . 123.9 ?
    C5 C6 H6 . . 118.1 ?
    C7 C6 H6 . . 118.1 ?
    C17 C8 H8 . . 108.4 ?
    C7 C8 H8 . . 108.4 ?
    C9 C8 H8 . . 108.4 ?
    C11 C9 H9 . . 107.5 ?
    C10 C9 H9 . . 107.5 ?
    C8 C9 H9 . . 107.5 ?
    C5 C10 H10A . . 108.8 ?
    C9 C10 H10A . . 108.8 ?
    C5 C10 H10B . . 108.8 ?
    C9 C10 H10B . . 108.8 ?
    H10A C10 H10B . . 107.7 ?
    C11 C12 H12 . . 119.6 ?
    C13 C12 H12 . . 119.6 ?
    C14 C13 H13 . . 120.0 ?
    C12 C13 H13 . . 120.0 ?
    C13 C14 H14 . . 120.2 ?
    C15 C14 H14 . . 120.2 ?
    C16 C15 H15 . . 119.8 ?
    C14 C15 H15 . . 119.8 ?
    C15 C16 H16 . . 119.6 ?
    C11 C16 H16 . . 119.6 ?
    O3 C18 H18A . . 111.4 ?
    C19 C18 H18A . . 111.4 ?
    O3 C18 H18B . . 111.4 ?
    C19 C18 H18B . . 111.4 ?
    H18A C18 H18B . . 109.2 ?
    C18 C19 H19A . . 109.5 ?
    C18 C19 H19B . . 109.5 ?
    H19A C19 H19B . . 109.5 ?
    C18 C19 H19C . . 109.5 ?
    H19A C19 H19C . . 109.5 ?
    H19B C19 H19C . . 109.5 ?
    H19D C19' H19E . . 109.5 ?
    H19D C19' H19F . . 109.5 ?
    H19E C19' H19F . . 109.5 ?
    C21 C20 H20 . . 124.1 ?
    S2 C20 H20 . . 124.1 ?
    C20 C21 H21 . . 123.9 ?
    C22 C21 H21 . . 123.9 ?
    C24 C25 H25 . . 118.1 ?
    C26 C25 H25 . . 118.1 ?
    C36 C27 H27 . . 108.7 ?
    C26 C27 H27 . . 108.7 ?
    C28 C27 H27 . . 108.7 ?
    C30 C28 H28 . . 107.6 ?
    C29 C28 H28 . . 107.6 ?
    C27 C28 H28 . . 107.6 ?
    C24 C29 H29A . . 108.9 ?
    C28 C29 H29A . . 108.9 ?
    C24 C29 H29B . . 108.9 ?
    C28 C29 H29B . . 108.9 ?
    H29A C29 H29B . . 107.7 ?
    C30 C31 H31 . . 120.0 ?
    C32 C31 H31 . . 120.0 ?
    C33 C32 H32 . . 119.6 ?
    C31 C32 H32 . . 119.6 ?
    C34 C33 H33 . . 120.2 ?
    C32 C33 H33 . . 120.2 ?
    C33 C34 H34 . . 119.9 ?
    C35 C34 H34 . . 119.9 ?
    C34 C35 H35 . . 119.6 ?
    C30 C35 H35 . . 119.6 ?
    O6 C37 H37A . . 110.2 ?
    C38 C37 H37A . . 110.2 ?
    O6 C37 H37B . . 110.2 ?
    C38 C37 H37B . . 110.2 ?
    H37A C37 H37B . . 108.5 ?
    C37 C38 H38A . . 109.5 ?
    C37 C38 H38B . . 109.5 ?
    H38A C38 H38B . . 109.5 ?
    C37 C38 H38C . . 109.5 ?
    H38A C38 H38C . . 109.5 ?
    H38B C38 H38C . . 109.5 ?
