# Supplementary material for: Ethyl 4-(3-bromo-2-thien­yl)-2-oxo-6-phenyl­cyclo­hex-3-ene-1-carboxyl­ate
Source: Acta Crystallogr Sect E Struct Rep Online. 2008 Feb 6;64(Pt 3):o560. doi: 10.1107/S1600536808002717 (PMC2960782; doi:10.1107/S1600536808002717)
Supplement: Supplementary file 2 [file e-64-0o560-Isup2.hkl]

# 
# h,k,l, Fc-squared, Fo-squared, sigma(Fo-squared) and status flag 
# 
data_I
_shelx_title ' I         P -1         R = 0.06' 
_shelx_refln_list_code          4 
_shelx_F_calc_maximum      205.25 
_exptl_crystal_F_000       824.00 
_reflns_d_resolution_high  0.7702 
 
loop_ 
 _symmetry_equiv_pos_as_xyz 
 'x, y, z' 
 '-x, -y, -z' 
 
_cell_length_a     8.9171 
_cell_length_b    11.7280 
_cell_length_c    16.8470 
_cell_angle_alpha  94.343 
_cell_angle_beta   98.421 
_cell_angle_gamma  90.376 
 
_shelx_F_squared_multiplier     1.000 
 
loop_ 
 _refln_index_h 
 _refln_index_k 
 _refln_index_l 
 _refln_F_squared_calc 
 _refln_F_squared_meas 
 _refln_F_squared_sigma 
 _refln_observed_status 
   2   0   0    10259.87     9361.47    289.41 o 
   3   0   0       76.06       86.71      6.81 o 
   4   0   0     4872.42     5005.86     49.52 o 
   5   0   0       34.12       23.67      7.14 o 
   6   0   0    15315.44    15814.19    169.66 o 
   7   0   0        0.49        3.93      8.56 o 
   8   0   0     1260.93     1234.23     25.92 o 
   9   0   0        3.48       11.62     14.68 o 
  10   0   0       34.09       65.90     18.79 o 
  11   0   0       16.39      -21.26     32.73 o 
 -11   1   0      273.18      317.90     49.26 o 
 -10   1   0      410.61      413.16     30.79 o 
  -9   1   0       15.18       39.78     17.04 o 
  -8   1   0      865.17      898.40     15.98 o 
  -7   1   0      177.65      183.96     10.81 o 
  -6   1   0       44.06       53.58     10.57 o 
  -5   1   0     1310.01     1303.95     17.87 o 
  -4   1   0     1531.39     1508.04     20.16 o 
  -3   1   0      853.27      721.59     23.81 o 
  -2   1   0      225.02      245.16      9.40 o 
   2   1   0        8.68       28.41      8.22 o 
   3   1   0     1789.49     1772.67     22.55 o 
   4   1   0      432.76      405.66      7.16 o 
   5   1   0      134.32      123.17      7.26 o 
   6   1   0       54.87       51.76      8.11 o 
   7   1   0       91.46      115.96     16.20 o 
   8   1   0      521.88      547.88     20.36 o 
   9   1   0      498.93      564.22     35.83 o 
  10   1   0       81.76      112.42     33.52 o 
  11   1   0       75.37       50.37     41.35 o 
 -11   2   0       50.15      175.95     50.67 o 
 -10   2   0      569.30      575.97     35.14 o 
  -9   2   0        0.15       12.56     30.81 o 
  -8   2   0     3291.01     3170.73     87.47 o 
  -7   2   0      432.24      441.28     19.49 o 
  -6   2   0     1462.80     1383.93     27.22 o 
  -5   2   0      104.55       68.43     12.73 o 
  -4   2   0     6989.76     6922.91    110.66 o 
  -3   2   0       68.88       54.12     11.91 o 
  -2   2   0    38949.54    39701.02    586.67 o 
   2   2   0    28083.44    28799.14    372.85 o 
   3   2   0     1541.36     1572.90     19.92 o 
   4   2   0    10901.92    11163.55    104.40 o 
   5   2   0      434.80      478.97     10.57 o 
   6   2   0      973.69      925.34     25.08 o 
   7   2   0      524.18      536.76     16.24 o 
   8   2   0     1474.63     1493.99     29.31 o 
   9   2   0       18.02      -14.46     16.06 o 
  10   2   0     1470.57     1527.83     83.64 o 
  11   2   0       12.14       16.72     67.16 o 
 -11   3   0       20.15       42.43     53.48 o 
 -10   3   0        2.21      -12.75     29.68 o 
  -9   3   0       91.05      121.17     21.08 o 
  -8   3   0      361.13      349.74     21.58 o 
  -7   3   0     1216.24     1280.88     67.53 o 
  -6   3   0      577.53      610.61     20.08 o 
  -5   3   0     2774.22     2842.85     42.30 o 
  -4   3   0     1655.88     1886.69     30.02 o 
  -3   3   0       51.57       75.96     10.89 o 
  -2   3   0    12392.41    13339.73    171.05 o 
  -1   3   0    15780.05    16442.71    187.09 o 
   0   3   0      378.50      478.89     14.46 o 
   1   3   0    16397.00    17304.82    173.41 o 
   2   3   0     1419.29     1559.19     21.63 o 
   3   3   0      636.83      700.43     24.60 o 
   4   3   0     2880.41     3134.65     34.18 o 
   5   3   0     3793.06     3667.26     37.49 o 
   6   3   0       50.86       69.56     11.30 o 
   7   3   0     2000.13     2005.97     25.91 o 
   8   3   0       47.38       47.17     16.15 o 
   9   3   0      403.72      462.88     31.68 o 
  10   3   0        5.65      -16.46     26.39 o 
  11   3   0       61.78        6.15     51.52 o 
 -11   4   0       19.58      -29.06     44.62 o 
 -10   4   0      449.12      433.03     45.44 o 
  -9   4   0      215.29      259.47     54.25 o 
  -8   4   0      292.82      314.54     34.44 o 
  -7   4   0       27.82       40.95     26.49 o 
  -6   4   0     2983.68     2903.93     46.05 o 
  -5   4   0      208.27      218.44     14.24 o 
  -4   4   0     4170.67     4442.11     82.16 o 
  -3   4   0     1533.95     1562.48     37.30 o 
  -2   4   0     1792.73     1818.21     25.38 o 
  -1   4   0      845.72     1019.40     22.56 o 
   0   4   0    10884.41    11314.24    103.83 o 
   1   4   0     6547.27     7578.27     76.34 o 
   2   4   0      876.65      803.71     19.06 o 
   3   4   0      221.16      253.25     13.44 o 
   4   4   0      237.80      229.16     10.87 o 
   5   4   0        9.31       11.62      6.57 o 
   6   4   0     4450.81     4504.01     67.36 o 
   7   4   0       26.38       36.20     10.50 o 
   8   4   0     1509.02     1507.43     31.42 o 
   9   4   0       21.00       41.05     19.35 o 
  10   4   0       87.47      126.66     47.35 o 
 -10   5   0      494.66      605.02     70.46 o 
  -9   5   0      116.95      129.16     24.90 o 
  -8   5   0      110.86       88.31     20.33 o 
  -7   5   0      241.00      229.09     26.22 o 
  -6   5   0       56.94       46.25     13.20 o 
  -5   5   0      244.51      275.32     16.14 o 
  -4   5   0     4053.25     4427.61     79.38 o 
  -3   5   0     6347.23     6263.52    128.92 o 
  -2   5   0      413.95      422.61     12.31 o 
  -1   5   0      495.51      439.69     10.02 o 
   0   5   0      150.92      138.35      8.10 o 
   1   5   0      390.94      362.28      9.24 o 
   2   5   0     3754.33     4053.07     44.73 o 
   3   5   0     3106.94     3256.43     42.59 o 
   4   5   0        0.97        7.37      7.75 o 
   5   5   0     1131.81     1169.31     36.66 o 
   6   5   0      177.80      167.31     14.47 o 
   7   5   0      888.21      863.37     18.63 o 
   8   5   0      139.43      155.14     14.42 o 
   9   5   0     1538.86     1577.69     52.17 o 
  10   5   0       64.88      106.97     42.17 o 
 -10   6   0      159.09      126.85     35.32 o 
  -9   6   0       68.93       37.46     28.92 o 
  -8   6   0     1454.73     1481.98     43.20 o 
  -7   6   0     1117.51     1144.00     34.10 o 
  -6   6   0      475.68      539.09     31.70 o 
  -5   6   0       23.43       15.81     22.86 o 
  -4   6   0      770.74      743.95     30.48 o 
  -3   6   0     2244.04     2198.47     46.27 o 
  -2   6   0     1958.18     1816.02     42.31 o 
  -1   6   0     4900.44     5059.05     58.07 o 
   0   6   0     1741.30     1851.35     33.83 o 
   1   6   0       36.40       57.93     21.70 o 
   2   6   0     4775.87     5042.33     60.58 o 
   3   6   0        3.65        2.89     10.25 o 
   4   6   0     6534.83     6697.05     73.07 o 
   5   6   0     1640.11     1579.79     38.33 o 
   6   6   0      645.88      745.94     21.13 o 
   7   6   0      138.71      133.07     14.59 o 
   8   6   0      513.34      545.48     31.18 o 
   9   6   0       16.18      -11.28     29.80 o 
  10   6   0      459.84      617.84    152.12 o 
 -10   7   0       44.87       10.76     36.44 o 
  -9   7   0        5.74        4.57     36.44 o 
  -8   7   0      475.48      471.46     32.02 o 
  -7   7   0      495.59      529.89     27.60 o 
  -6   7   0     2515.13     2547.50     50.17 o 
  -5   7   0     1705.17     1860.11     96.25 o 
  -4   7   0        6.42       -5.20     17.53 o 
  -3   7   0      316.36      370.10     10.30 o 
  -2   7   0      911.82      884.26     14.72 o 
  -1   7   0     2501.79     2704.33     32.94 o 
   0   7   0     2157.22     2330.48     32.42 o 
   1   7   0     2621.93     2618.74     49.00 o 
   2   7   0      166.47      170.62     20.03 o 
   3   7   0      771.87      725.93     19.46 o 
   4   7   0     1074.89      984.73     33.70 o 
   5   7   0     1616.45     1585.19     28.18 o 
   6   7   0      884.19      961.03     28.55 o 
   7   7   0      376.65      413.06     28.33 o 
   8   7   0       32.87       69.56     33.29 o 
   9   7   0      202.11      168.35     49.36 o 
  10   7   0       37.97      122.92    147.09 o 
  -9   8   0      736.90      816.99     75.94 o 
  -8   8   0      192.18      228.81     48.22 o 
  -7   8   0      249.81      229.34     28.07 o 
  -6   8   0      982.85      989.93     33.20 o 
  -5   8   0     2960.77     3093.36     66.26 o 
  -4   8   0      983.89     1083.71     26.23 o 
  -3   8   0     1283.48     1317.20     26.57 o 
  -2   8   0     1628.99     1652.25     27.62 o 
  -1   8   0       39.06       30.19     12.43 o 
   0   8   0     2080.53     2170.62     35.30 o 
   1   8   0     1711.24     1777.79     28.97 o 
   2   8   0     3538.17     3616.22     49.22 o 
   3   8   0      826.89      777.00     22.93 o 
   4   8   0      557.18      550.51     21.07 o 
   5   8   0       59.94       77.98     14.76 o 
   6   8   0     1622.53     1712.72     67.50 o 
   7   8   0       74.13       63.16     26.43 o 
   8   8   0      426.69      384.54     32.54 o 
   9   8   0       46.67       45.91     48.93 o 
  -9   9   0       29.75        9.76     55.91 o 
  -8   9   0       10.18      -30.85     30.85 o 
  -7   9   0       63.38       64.02     26.61 o 
  -6   9   0      207.17      210.81     43.90 o 
  -5   9   0       14.73       14.67     27.94 o 
  -4   9   0     1333.23     1350.80     22.26 o 
  -3   9   0      701.60      688.81     16.21 o 
  -2   9   0       33.99       62.21     19.39 o 
  -1   9   0     3648.39     3704.21     41.93 o 
   0   9   0       28.99        4.24     11.72 o 
   1   9   0     1563.84     1419.99     31.13 o 
   2   9   0     1466.97     1425.20     50.51 o 
   3   9   0     2421.46     2356.10     36.63 o 
   4   9   0       37.02       48.23     13.49 o 
   5   9   0     3287.97     3247.36     48.93 o 
   6   9   0        1.71       31.24     25.99 o 
   7   9   0     2808.97     2566.03    106.37 o 
   8   9   0      228.95      288.07     44.17 o 
   9   9   0      305.24      158.27     52.53 o 
  -8  10   0      469.24      534.41     65.64 o 
  -7  10   0     1537.39     1633.60     95.05 o 
  -6  10   0      447.40      498.69     56.94 o 
  -5  10   0       72.69       92.78      9.01 o 
  -4  10   0     1168.62     1222.46     20.42 o 
  -3  10   0      801.96      789.84     17.80 o 
  -2  10   0     1569.58     1536.05     30.98 o 
  -1  10   0     3374.55     3432.34     44.17 o 
   0  10   0      893.44      905.77     20.43 o 
   1  10   0      225.88      228.13     27.24 o 
   2  10   0      724.82      715.36     23.73 o 
   3  10   0      357.72      312.32     24.23 o 
   4  10   0     1228.39     1206.42     28.03 o 
   5  10   0      523.19      514.99     40.28 o 
   6  10   0        2.89      -10.32     22.04 o 
   7  10   0        7.63       25.79     61.25 o 
   8  10   0        7.88      -37.70     64.59 o 
  -8  11   0       41.26       81.88     62.95 o 
  -7  11   0      206.35      237.94     34.46 o 
  -6  11   0      151.11      107.07    100.34 o 
  -5  11   0       49.57       46.19     13.83 o 
  -4  11   0      167.06      168.76     13.96 o 
  -3  11   0     2091.98     1962.99     58.50 o 
  -2  11   0       24.79       12.26     17.96 o 
  -1  11   0      988.47     1006.69     30.42 o 
   0  11   0      441.39      431.00     17.95 o 
   1  11   0     2485.08     2495.81     56.34 o 
   2  11   0      201.82      195.89     19.99 o 
   3  11   0     1561.62     1588.67     56.80 o 
   4  11   0       65.70      119.05     25.84 o 
   5  11   0     1890.68     1811.35     39.19 o 
   6  11   0      387.13      318.49     42.47 o 
   7  11   0      479.89      416.79     77.10 o 
  -7  12   0        8.51      -29.75     69.56 o 
  -5  12   0      466.78      541.53     41.00 o 
  -4  12   0      580.57      541.11     50.92 o 
  -3  12   0      789.11      747.12     26.32 o 
  -2  12   0       49.58       26.23     18.05 o 
  -1  12   0      108.99       74.27     16.73 o 
   0  12   0       13.40      -12.97     21.10 o 
   1  12   0     1005.21      995.05     27.90 o 
   2  12   0       83.52       46.87     18.95 o 
   3  12   0      505.71      560.79     29.13 o 
   4  12   0      179.77      152.94     50.81 o 
   5  12   0       12.86       39.83     30.91 o 
   6  12   0      225.37      109.00     52.29 o 
  -6  13   0       23.75       86.14     74.84 o 
  -5  13   0     1939.84     1949.73     78.28 o 
  -4  13   0      170.68      150.55     38.78 o 
  -3  13   0      368.55      339.33     52.75 o 
  -2  13   0        7.63       36.24     34.54 o 
  -1  13   0      737.18      720.84     27.23 o 
   0  13   0        1.64      -15.97     28.64 o 
   1  13   0      420.60      458.37     26.00 o 
   2  13   0      155.15      171.30     31.06 o 
   3  13   0      430.46      444.59     70.25 o 
   4  13   0       36.86       11.39     31.67 o 
   5  13   0      254.73       90.46    103.81 o 
  -4  14   0       39.48        0.98     36.59 o 
  -3  14   0      348.61      370.04     46.54 o 
  -2  14   0       19.92       99.09     61.64 o 
  -1  14   0      445.72      400.60     32.83 o 
   0  14   0       66.37      -34.35     34.35 o 
   1  14   0      270.47      341.96     45.64 o 
   2  14   0        9.74       21.74     70.61 o 
   3  14   0      313.00      165.61     76.23 o 
   4  14   0       52.66      -13.80     47.96 o 
  -1  15   0      117.66      196.43     78.33 o 
   0  15   0       66.77       83.19     50.67 o 
   1  15   0      319.75      177.69     65.42 o 
  -1 -15   1      821.09      620.05     87.27 o 
   0 -15   1        8.34      -55.99     55.99 o 
   1 -15   1      454.07      535.14     73.04 o 
   2 -15   1       84.75       30.51     75.10 o 
  -4 -14   1        4.87      -75.41     75.41 o 
  -3 -14   1        1.70      -58.71     58.71 o 
  -2 -14   1       15.86        0.96     38.77 o 
  -1 -14   1        6.96      -34.33     34.33 o 
   0 -14   1       12.04      -35.85     35.85 o 
   1 -14   1      150.16      259.21     33.77 o 
   2 -14   1        3.29        8.73     39.44 o 
   3 -14   1       82.08       78.59     52.70 o 
   4 -14   1       71.81       89.12     46.49 o 
  -5 -13   1     1059.12      876.16     99.81 o 
  -4 -13   1       47.75      -36.74     36.74 o 
  -3 -13   1      658.12      585.42     37.51 o 
  -2 -13   1      318.25      271.99     36.45 o 
  -1 -13   1     2809.78     2721.34     64.70 o 
   0 -13   1       31.41      -19.69     23.04 o 
   1 -13   1     3475.59     3358.26     62.13 o 
   2 -13   1      214.12      224.35     30.41 o 
   3 -13   1      916.94      905.65     86.02 o 
   4 -13   1      200.42      163.81     42.02 o 
   5 -13   1     1349.49     1365.12     64.67 o 
  -6 -12   1        2.97       45.72     37.67 o 
  -5 -12   1       58.41      141.95     32.35 o 
  -4 -12   1      132.69      107.68     27.46 o 
  -3 -12   1        9.95       29.16     22.48 o 
  -2 -12   1      543.48      522.86     23.24 o 
  -1 -12   1       90.19       92.80     19.54 o 
   0 -12   1      404.38      397.58     22.58 o 
   1 -12   1        9.86       16.29     18.17 o 
   2 -12   1     1046.45     1011.75     26.64 o 
   3 -12   1      510.23      564.56     31.44 o 
   4 -12   1      617.86      556.40     46.60 o 
   5 -12   1      114.10      131.58     37.75 o 
   6 -12   1      530.68      636.59     73.66 o 
   7 -12   1       10.06       54.87     54.36 o 
  -7 -11   1      785.69      867.48    109.46 o 
  -6 -11   1        7.31      -27.17     52.23 o 
  -5 -11   1      978.67      945.07     35.22 o 
  -4 -11   1       55.35       52.29     39.45 o 
  -3 -11   1     4222.91     4050.28     72.29 o 
  -2 -11   1      754.18      709.78     35.06 o 
  -1 -11   1     1792.34     1777.73     56.49 o 
   0 -11   1       70.30       81.43     16.64 o 
   1 -11   1     1040.81     1083.51     24.39 o 
   2 -11   1      380.72      439.02     17.99 o 
   3 -11   1     2931.55     2821.79     74.59 o 
   4 -11   1       10.44       41.85     13.83 o 
   5 -11   1      492.31      478.06     20.94 o 
   6 -11   1       51.30       58.43     46.39 o 
   7 -11   1      453.61      412.58     87.10 o 
  -8 -10   1      160.19      158.44     79.27 o 
  -7 -10   1       69.53      147.44     47.53 o 
  -6 -10   1      128.45      131.81     66.76 o 
  -5 -10   1      300.67      292.73     21.13 o 
  -4 -10   1     1887.06     1873.61     34.13 o 
  -3 -10   1      136.44      128.77     19.27 o 
  -2 -10   1      694.70      678.19     20.15 o 
  -1 -10   1      236.36      210.15     16.96 o 
   0 -10   1      726.99      712.58     21.77 o 
   1 -10   1      532.91      541.10     17.40 o 
   2 -10   1      556.18      612.25     19.93 o 
   3 -10   1      559.94      550.01     17.82 o 
   4 -10   1     2404.46     2341.78     46.98 o 
   5 -10   1      128.01      132.79     18.81 o 
   6 -10   1      463.47      568.05     53.72 o 
   7 -10   1      266.86      269.28     31.26 o 
   8 -10   1      411.62      485.69     46.85 o 
  -9  -9   1      307.37      283.31     64.04 o 
  -8  -9   1      430.94      432.43     48.52 o 
  -7  -9   1      605.09      615.85     38.43 o 
  -6  -9   1       94.13       67.04     45.57 o 
  -5  -9   1      228.30      250.50     30.43 o 
  -4  -9   1      251.76      247.10     27.90 o 
  -3  -9   1      349.73      360.85     26.55 o 
  -2  -9   1      411.67      333.82     19.32 o 
  -1  -9   1     2619.48     2602.07     41.84 o 
   0  -9   1       31.21       49.79     13.42 o 
   1  -9   1     2239.31     2190.35     32.83 o 
   2  -9   1      158.09      139.30     21.81 o 
   3  -9   1      253.94      284.95     12.77 o 
   4  -9   1      293.42      342.72     26.49 o 
   5  -9   1      160.42      180.15     45.28 o 
   6  -9   1      232.48      279.69     42.51 o 
   7  -9   1      569.10      515.37     32.66 o 
   8  -9   1      158.02      302.27     68.25 o 
   9  -9   1      123.06      196.81     36.14 o 
  -9  -8   1      193.38      264.92     42.66 o 
  -8  -8   1      313.52      227.75     36.46 o 
  -7  -8   1      321.74      253.77     18.58 o 
  -6  -8   1     1219.44     1094.76     25.45 o 
  -5  -8   1      759.21      735.46     23.35 o 
  -4  -8   1      398.48      471.92     19.33 o 
  -3  -8   1       93.03       90.02     12.16 o 
  -2  -8   1     3513.45     3691.13     45.56 o 
  -1  -8   1      709.65      767.43     17.45 o 
   0  -8   1     4836.32     4938.30     60.26 o 
   1  -8   1     1657.80     1656.30     39.96 o 
   2  -8   1     3660.81     3856.30     64.16 o 
   3  -8   1      145.60      118.66     10.56 o 
   4  -8   1     1359.02     1512.19     35.15 o 
   5  -8   1        7.55       48.74     40.69 o 
   6  -8   1     2636.99     2781.50     78.63 o 
   7  -8   1      167.87      183.69     41.84 o 
   8  -8   1      790.62      906.59     38.70 o 
   9  -8   1      258.37      281.03     46.57 o 
 -10  -7   1      103.95       95.01     63.29 o 
  -9  -7   1      215.08      196.02     60.39 o 
  -8  -7   1       33.76       55.08     36.36 o 
  -7  -7   1     1192.28     1217.50     46.94 o 
  -6  -7   1      431.67      403.82     29.64 o 
  -5  -7   1     4709.08     4572.48     74.33 o 
  -4  -7   1      143.03      117.98     16.90 o 
  -3  -7   1      141.12      105.77     13.47 o 
  -2  -7   1      531.76      486.62     12.08 o 
  -1  -7   1     2493.82     2733.08     41.60 o 
   0  -7   1       54.83       70.03      9.01 o 
   1  -7   1     2437.69     2432.24     30.48 o 
   2  -7   1       43.48       52.17      9.59 o 
   3  -7   1      340.18      281.09      9.44 o 
   4  -7   1     1170.94     1038.82     48.60 o 
   5  -7   1     3120.22     3146.19    169.11 o 
   6  -7   1        3.64       -5.40     24.20 o 
   7  -7   1       34.08       16.49     21.06 o 
   8  -7   1       35.01       73.54     48.14 o 
   9  -7   1        4.91       41.62     31.49 o 
  10  -7   1       47.43       24.72     40.06 o 
 -10  -6   1      230.51      228.68    139.49 o 
  -9  -6   1      139.86      242.51     40.83 o 
  -8  -6   1      771.77      824.18     31.43 o 
  -7  -6   1     1477.43     1390.13     24.73 o 
  -6  -6   1      252.03      314.81     17.55 o 
  -5  -6   1       43.46       53.12     11.08 o 
  -4  -6   1     1552.03     1585.66     33.09 o 
  -3  -6   1     1951.88     2084.73     30.38 o 
  -2  -6   1      816.32      740.12     16.25 o 
  -1  -6   1     3902.91     4026.24     42.09 o 
   0  -6   1      755.86      723.21     16.89 o 
   1  -6   1      215.67      235.47      7.85 o 
   2  -6   1     5780.73     6037.84     68.22 o 
   3  -6   1        3.59       -5.91      6.02 o 
   4  -6   1     5808.13     5511.36    247.31 o 
   5  -6   1      321.44      375.52     26.52 o 
   6  -6   1     1156.77     1320.62     31.04 o 
   7  -6   1      504.43      503.67     25.93 o 
   8  -6   1     1280.60     1374.66     63.71 o 
   9  -6   1        6.71       24.02     27.20 o 
  10  -6   1      555.49      613.23     42.69 o 
 -10  -5   1      291.45      336.72     46.97 o 
  -9  -5   1      401.64      430.77     41.79 o 
  -8  -5   1        4.45       47.59     17.45 o 
  -7  -5   1      421.54      431.73     19.01 o 
  -6  -5   1        7.93        5.27     12.03 o 
  -5  -5   1      170.15      151.54     11.67 o 
  -4  -5   1     3638.06     3882.28     59.55 o 
  -3  -5   1     9061.92     9412.08     96.49 o 
  -2  -5   1      234.04      267.31      8.85 o 
  -1  -5   1      253.98      241.17     14.48 o 
   0  -5   1      395.55      346.32      8.84 o 
   1  -5   1      228.47      212.03      8.95 o 
   2  -5   1     3041.17     3246.85     41.72 o 
   3  -5   1     2392.00     2348.78     68.71 o 
   4  -5   1       28.54       -7.08     11.61 o 
   5  -5   1      224.32      195.10     17.25 o 
   6  -5   1      175.79      230.33     18.90 o 
   7  -5   1      269.45      256.24     21.88 o 
   8  -5   1        8.89      -19.80     24.74 o 
   9  -5   1      363.72      368.42     28.41 o 
  10  -5   1      106.62       48.94     36.61 o 
 -11  -4   1       85.65      117.86     64.39 o 
 -10  -4   1      145.59      229.43     45.90 o 
  -9  -4   1      404.74      465.14     32.29 o 
  -8  -4   1       41.98       62.21     19.21 o 
  -7  -4   1        3.27        7.64     10.68 o 
  -6  -4   1     2073.67     2081.37     41.58 o 
  -5  -4   1      970.14     1058.84     18.87 o 
  -4  -4   1     4204.57     4331.16     52.85 o 
  -3  -4   1      690.30      706.44     13.54 o 
  -2  -4   1     2991.24     3183.50     46.36 o 
  -1  -4   1      213.31      259.43     10.34 o 
   0  -4   1    13726.52    14192.90    138.52 o 
   1  -4   1     5152.80     5766.35     58.76 o 
   2  -4   1     1111.06     1031.33     22.34 o 
   3  -4   1      527.59      487.09     21.85 o 
   4  -4   1      913.02      836.96     28.92 o 
   5  -4   1       83.89       64.73     17.03 o 
   6  -4   1     6105.11     6343.44    104.65 o 
   7  -4   1        0.69      -19.96     19.96 o 
   8  -4   1     1380.77     1464.05     57.90 o 
   9  -4   1       65.85       94.65     25.83 o 
  10  -4   1      210.12      218.45     38.29 o 
 -11  -3   1      125.37      170.94     52.27 o 
 -10  -3   1        5.30       15.14     26.68 o 
  -9  -3   1      451.09      443.66     21.00 o 
  -8  -3   1      843.32      841.14     27.07 o 
  -7  -3   1     2969.46     3020.82     43.61 o 
  -6  -3   1      917.36      943.31     25.68 o 
  -5  -3   1     3002.00     3020.15     34.58 o 
  -4  -3   1      356.92      467.84     13.04 o 
  -3  -3   1       72.99      111.01     11.80 o 
  -2  -3   1    21460.84    23442.43    226.20 o 
  -1  -3   1    10612.74    11080.38    108.70 o 
   0  -3   1     3167.65     3246.13     37.40 o 
   1  -3   1     4435.07     4598.99     46.80 o 
   2  -3   1       93.32      131.70      6.95 o 
   3  -3   1        2.51       11.89     13.46 o 
   4  -3   1     2583.76     2871.43     77.49 o 
   5  -3   1     1028.26     1077.60     28.14 o 
   6  -3   1       13.69        2.10     14.39 o 
   7  -3   1       60.44       85.14     16.93 o 
   8  -3   1       96.14      118.15     26.54 o 
   9  -3   1     1474.16     1520.52     49.59 o 
  10  -3   1        0.31        1.56     27.31 o 
  11  -3   1       30.83      116.78     83.37 o 
 -11  -2   1       44.09       47.04     33.95 o 
 -10  -2   1       74.97      150.78     39.92 o 
  -9  -2   1        2.25       20.13     15.50 o 
  -8  -2   1     3579.38     3726.81     41.14 o 
  -7  -2   1      291.04      314.95     13.67 o 
  -6  -2   1      301.90      305.12     10.68 o 
  -5  -2   1      101.53      130.13      8.08 o 
  -4  -2   1     4321.80     4254.20     43.46 o 
  -3  -2   1     1393.59     1475.00     19.18 o 
  -2  -2   1    42127.93    44888.80    462.54 o 
   2  -2   1    22966.77    23136.40    399.23 o 
   3  -2   1      847.26      990.71     19.57 o 
   4  -2   1    13818.52    14369.27    169.02 o 
   5  -2   1      531.93      585.85     22.05 o 
   6  -2   1     1150.43     1043.71     17.96 o 
   7  -2   1       28.87       21.02      7.63 o 
   8  -2   1     1272.21     1298.64     50.13 o 
   9  -2   1      116.63       81.89     21.37 o 
  10  -2   1     1960.07     2054.36    324.73 o 
  11  -2   1        3.69      -38.30     81.78 o 
 -11  -1   1        1.19       90.64     31.92 o 
 -10  -1   1      821.69      921.59     32.41 o 
  -9  -1   1      858.08      894.55     24.44 o 
  -8  -1   1      317.12      331.01     22.03 o 
  -7  -1   1      501.01      456.91     16.76 o 
  -6  -1   1      218.08      218.30     12.46 o 
  -5  -1   1      258.13      259.69      7.12 o 
  -4  -1   1     5243.55     5337.72     51.50 o 
  -3  -1   1     5271.25     5229.51     50.27 o 
  -2  -1   1     1367.75     1267.02     58.64 o 
   2  -1   1     5090.04     5043.01     69.49 o 
   3  -1   1      176.83      163.81      5.26 o 
   4  -1   1      484.33      465.32      7.96 o 
   5  -1   1        0.37        7.39      8.27 o 
   6  -1   1        3.51        7.51      6.37 o 
   7  -1   1      247.06      233.95     15.06 o 
   8  -1   1      230.60      268.44     24.61 o 
   9  -1   1      496.68      487.34     31.02 o 
  10  -1   1      519.16      514.10     39.19 o 
  11  -1   1      404.42      437.15     70.99 o 
 -11   0   1        7.94      -36.06     56.57 o 
 -10   0   1     1121.07     1203.61     50.44 o 
  -9   0   1       33.04       74.82     11.08 o 
  -8   0   1      152.23      140.21      9.55 o 
  -7   0   1       21.92       39.39      9.38 o 
  -6   0   1    11957.95    12299.56    141.40 o 
  -5   0   1       14.26        1.64      5.49 o 
  -4   0   1     5276.84     5079.86     46.35 o 
  -3   0   1        6.85        0.89      5.15 o 
  -2   0   1     4592.76     4417.44    175.11 o 
   2   0   1     5416.22     5997.42     59.51 o 
   3   0   1       44.24       58.16      4.88 o 
   4   0   1     2968.99     2899.14     24.84 o 
   5   0   1       16.26        9.52      7.01 o 
   6   0   1     7376.57     7676.50    116.15 o 
   7   0   1        1.88        4.70     11.29 o 
   8   0   1      832.39      850.47     25.16 o 
   9   0   1       45.49       57.91     12.54 o 
  10   0   1      190.40      182.55     22.07 o 
  11   0   1        0.21       52.77    115.52 o 
 -11   1   1      177.30      108.50     68.57 o 
 -10   1   1      768.49      787.79     67.15 o 
  -9   1   1      157.68      198.36     20.87 o 
  -8   1   1      147.93      152.21     16.66 o 
  -7   1   1       17.61       36.44      9.26 o 
  -6   1   1      494.45      477.40      9.48 o 
  -5   1   1       82.39       98.97     10.09 o 
  -4   1   1     5778.33     5924.61     55.70 o 
  -3   1   1     3012.43     2930.92     27.63 o 
  -2   1   1     2026.57     1983.38     48.63 o 
   2   1   1     4597.44     4680.93     37.62 o 
   3   1   1      650.31      585.95     10.17 o 
   4   1   1      840.60      806.38     10.77 o 
   5   1   1     1573.66     1656.02     23.17 o 
   6   1   1      119.51      134.45     14.28 o 
   7   1   1        7.66       26.06     10.49 o 
   8   1   1      769.11      831.80     20.52 o 
   9   1   1     1163.72     1181.21     24.98 o 
  10   1   1      355.75      341.05     25.38 o 
  11   1   1       57.71        7.97     50.31 o 
 -11   2   1       45.75       98.31     81.96 o 
 -10   2   1       33.15      109.88     73.24 o 
  -9   2   1       62.45      126.73     44.61 o 
  -8   2   1     4905.47     4957.64    117.28 o 
  -7   2   1       21.15       11.07     21.46 o 
  -6   2   1      200.07      201.75     12.49 o 
  -5   2   1      245.84      304.29     16.70 o 
  -4   2   1     3375.71     3375.27     45.59 o 
  -3   2   1     2037.84     2042.37     32.74 o 
  -2   2   1    40782.30    43753.58    638.15 o 
   1   2   1        1.29       -7.20      7.20 o 
   2   2   1    14914.10    15036.82    295.87 o 
   3   2   1       51.64       74.74      4.14 o 
   4   2   1    11860.47    11732.48    198.70 o 
   5   2   1      106.33       68.25      9.99 o 
   6   2   1      829.70      888.32     16.72 o 
   7   2   1      180.06      221.87     11.82 o 
   8   2   1     1058.01     1117.49     23.63 o 
   9   2   1      396.96      412.61     19.07 o 
  10   2   1     2296.29     2537.89     61.61 o 
  11   2   1      170.32      136.88    134.71 o 
 -11   3   1      166.43      320.76     61.97 o 
 -10   3   1      171.19      192.96     38.69 o 
  -9   3   1       26.15       12.44     31.20 o 
  -8   3   1     2036.29     2080.05    102.47 o 
  -7   3   1       17.79       43.63     14.36 o 
  -6   3   1     1995.45     1948.83     33.13 o 
  -5   3   1      283.30      263.10     14.15 o 
  -4   3   1     1029.03      967.61     19.53 o 
  -3   3   1     1782.50     1990.64     37.46 o 
  -2   3   1    23622.21    25081.67    317.65 o 
  -1   3   1     1521.28     1710.48     22.77 o 
   0   3   1     8715.50     8830.09     80.92 o 
   1   3   1     1640.47     1659.35     23.08 o 
   2   3   1      624.30      652.92     17.36 o 
   3   3   1       67.02       60.35     12.24 o 
   4   3   1     3534.34     3745.88     55.55 o 
   5   3   1      470.05      468.34     10.85 o 
   6   3   1      717.73      783.57     29.85 o 
   7   3   1      923.63      918.69     18.90 o 
   8   3   1      123.02      131.13     13.73 o 
   9   3   1      129.75      152.83     17.13 o 
  10   3   1       14.31      153.21     40.18 o 
  11   3   1      800.68      997.96    125.69 o 
 -11   4   1       14.85      -30.38     61.79 o 
 -10   4   1      360.83      356.41     28.57 o 
  -9   4   1       53.09      116.31     34.22 o 
  -8   4   1       42.88       42.72     29.32 o 
  -7   4   1       18.00      -17.63     17.63 o 
  -6   4   1     1699.13     1699.71     38.93 o 
  -5   4   1      472.45      522.48     18.26 o 
  -4   4   1    11387.12    12342.05    175.24 o 
  -3   4   1       80.81       95.25      9.82 o 
  -2   4   1     1484.03     1534.42     19.94 o 
  -1   4   1      959.82      964.25     14.76 o 
   0   4   1     6899.37     6474.10    101.54 o 
   1   4   1      153.28      157.73     14.01 o 
   2   4   1     8612.87     9199.10    100.70 o 
   3   4   1     5964.25     6205.30     87.84 o 
   4   4   1     1552.80     1505.98     32.81 o 
   5   4   1      108.60       99.19     10.12 o 
   6   4   1     4044.84     4133.07     46.07 o 
   7   4   1      233.74      232.66     20.36 o 
   8   4   1      414.87      442.85     17.36 o 
   9   4   1      102.31      146.34     29.78 o 
  10   4   1       10.46      -10.83     44.40 o 
 -10   5   1     1702.90     1733.00     98.41 o 
  -9   5   1      108.53      144.75     48.39 o 
  -8   5   1      570.00      599.79     29.39 o 
  -7   5   1       33.89       19.02     16.33 o 
  -6   5   1      734.55      722.94     20.48 o 
  -5   5   1      262.04      328.05     19.24 o 
  -4   5   1    12374.68    12849.16    487.50 o 
  -3   5   1     8299.02     8527.47    206.42 o 
  -2   5   1     4390.74     4591.79     52.12 o 
  -1   5   1       94.26       66.52      7.12 o 
   0   5   1     2375.60     2287.15     38.30 o 
   1   5   1       10.09       -7.90      7.90 o 
   2   5   1    12250.71    13007.50    140.80 o 
   3   5   1     4319.98     4577.97     56.17 o 
   4   5   1      959.46     1015.24     25.92 o 
   5   5   1     1903.91     1932.59     48.48 o 
   6   5   1      172.44      186.48     18.04 o 
   7   5   1      142.83      138.33     18.79 o 
   8   5   1      506.56      541.84     26.00 o 
   9   5   1      756.55      796.51     40.06 o 
  10   5   1        9.29       46.56     49.88 o 
 -10   6   1      151.09      170.68     35.98 o 
  -9   6   1       79.83       44.50     39.44 o 
  -8   6   1      580.10      654.51     32.50 o 
  -7   6   1      828.01      833.25     26.57 o 
  -6   6   1      600.69      652.39     35.23 o 
  -5   6   1        7.36       -6.62     12.51 o 
  -4   6   1      147.59      121.14      5.05 o 
  -3   6   1     1863.78     2115.25     31.03 o 
  -2   6   1     4451.92     4449.10     47.83 o 
  -1   6   1     3119.95     3192.95     36.21 o 
   0   6   1     9885.97    10282.53    202.43 o 
   1   6   1      748.11      815.83     20.85 o 
   2   6   1      369.36      343.40     21.10 o 
   3   6   1     1634.58     1646.94     28.19 o 
   4   6   1     2180.01     2191.45     48.23 o 
   5   6   1     3043.89     3197.01     57.10 o 
   6   6   1      447.39      491.87     32.95 o 
   7   6   1      105.98       19.42     21.02 o 
   8   6   1      139.28      123.76     25.01 o 
   9   6   1        4.51       -3.10     58.00 o 
  10   6   1      351.85      241.74     61.07 o 
 -10   7   1        7.29       20.02     72.56 o 
  -9   7   1      128.58       79.16     37.35 o 
  -8   7   1     1083.02     1135.79     38.23 o 
  -7   7   1       31.24       13.74     24.44 o 
  -6   7   1     2405.84     2591.89     53.87 o 
  -5   7   1        8.70      -17.72     17.72 o 
  -4   7   1      935.95     1015.93     18.03 o 
  -3   7   1        4.38       26.02     18.04 o 
  -2   7   1     1318.07     1287.64     21.03 o 
  -1   7   1     1765.66     1650.74     23.08 o 
   0   7   1     5627.83     5472.58     55.18 o 
   1   7   1      752.54      772.69     15.27 o 
   2   7   1       16.51       39.58     19.40 o 
   3   7   1      451.72      470.46     23.39 o 
   4   7   1     1171.73     1146.66     26.14 o 
   5   7   1      429.15      384.71     18.08 o 
   6   7   1      943.16      960.03     24.77 o 
   7   7   1     1042.37     1017.59     32.04 o 
   8   7   1        9.58      -12.51     31.92 o 
   9   7   1      224.84      260.65     95.20 o 
  -9   8   1      581.29      733.34     66.75 o 
  -8   8   1      308.07      308.92     44.07 o 
  -7   8   1        6.74      -14.45     38.10 o 
  -6   8   1      228.59      253.42     22.07 o 
  -5   8   1     5360.21     5445.66    238.24 o 
  -4   8   1      786.34      740.68     15.94 o 
  -3   8   1     2202.54     2257.96     29.06 o 
  -2   8   1      335.62      377.40     11.97 o 
  -1   8   1      331.79      354.36     11.29 o 
   0   8   1      625.08      594.73     14.44 o 
   1   8   1     3600.41     3654.48     71.69 o 
   2   8   1     1945.29     1768.95     27.04 o 
   3   8   1     4875.97     4917.17     85.82 o 
   4   8   1       80.78      107.96     27.00 o 
   5   8   1       99.08       96.49     15.92 o 
   6   8   1      350.06      281.75     16.35 o 
   7   8   1      510.87      514.56     53.72 o 
   8   8   1      460.82      516.70     39.40 o 
   9   8   1      984.61     1133.72     72.76 o 
  -9   9   1       55.09       75.22     44.71 o 
  -8   9   1      406.88      574.10     37.82 o 
  -7   9   1      139.36      115.89     75.35 o 
  -6   9   1      578.47      599.87     27.54 o 
  -5   9   1      293.28      295.63     15.52 o 
  -4   9   1       74.32      108.37     15.62 o 
  -3   9   1      878.85      882.15     16.77 o 
  -2   9   1     1683.78     1763.83     29.43 o 
  -1   9   1      389.56      364.44     13.79 o 
   0   9   1       67.48       77.49     19.49 o 
   1   9   1      310.32      292.06     19.50 o 
   2   9   1      895.16      944.71     20.13 o 
   3   9   1     2679.54     2544.59     35.64 o 
   4   9   1       30.25       30.07     28.10 o 
   5   9   1     1141.52     1094.14     35.97 o 
   6   9   1       17.45       15.73     13.06 o 
   7   9   1      436.35      389.00     38.56 o 
   8   9   1      527.93      445.87     46.10 o 
  -8  10   1       32.21      310.15     87.63 o 
  -7  10   1     2681.29     2752.92     57.82 o 
  -6  10   1      146.57      182.39     74.10 o 
  -5  10   1      730.81      757.15     31.81 o 
  -4  10   1      327.07      319.30     16.97 o 
  -3  10   1     1134.73     1176.75     23.08 o 
  -2  10   1      569.15      602.86     18.24 o 
  -1  10   1     3076.38     3120.28     40.31 o 
   0  10   1     1117.58     1138.44     27.37 o 
   1  10   1      698.57      717.60     26.03 o 
   2  10   1      121.31      139.86     20.04 o 
   3  10   1       35.99       13.58     22.66 o 
   4  10   1       39.92        3.63     27.97 o 
   5  10   1     1502.48     1366.37     44.06 o 
   6  10   1      218.50      196.74     51.19 o 
   7  10   1      342.14      273.22     38.31 o 
   8  10   1        1.03      -23.09     42.94 o 
  -8  11   1      219.80      262.97     66.01 o 
  -7  11   1       17.10      103.73     59.13 o 
  -6  11   1      148.02      126.67     31.02 o 
  -5  11   1       17.50       -5.96     14.57 o 
  -4  11   1       27.11       26.52     16.49 o 
  -3  11   1      572.09      575.48     17.45 o 
  -2  11   1      405.59      413.38     17.98 o 
  -1  11   1      645.45      591.03     18.75 o 
   0  11   1     1874.30     1812.35     34.22 o 
   1  11   1      319.77      327.03     32.23 o 
   2  11   1       68.34       23.16     15.06 o 
   3  11   1      181.27      176.25     14.77 o 
   4  11   1      962.70      910.29     34.32 o 
   5  11   1     1185.46      940.54     50.49 o 
   6  11   1      639.93      492.24     48.39 o 
   7  11   1      141.40      133.96     83.10 o 
  -7  12   1       16.82      -33.00     67.32 o 
  -6  12   1       52.95      147.58     85.58 o 
  -5  12   1      639.73      669.59     58.42 o 
  -4  12   1       45.57       30.72     18.33 o 
  -3  12   1      984.26      980.56     33.36 o 
  -2  12   1       12.23       13.01     16.27 o 
  -1  12   1      318.52      315.85     19.63 o 
   0  12   1       84.79       66.46     21.63 o 
   1  12   1     1407.72     1337.48     30.85 o 
   2  12   1       78.78       55.53     16.12 o 
   3  12   1     1282.60     1204.84     32.56 o 
   4  12   1       80.88      107.66     29.44 o 
   5  12   1      340.36      275.00     42.94 o 
   6  12   1       57.84       54.90     37.49 o 
  -6  13   1       28.22       56.58     63.73 o 
  -5  13   1      242.60      191.36     49.00 o 
  -4  13   1      582.95      535.79     39.76 o 
  -3  13   1      399.61      380.47     52.86 o 
  -2  13   1      517.15      461.12     27.00 o 
  -1  13   1       50.19       21.49     27.10 o 
   0  13   1        5.44      -20.88     21.24 o 
   1  13   1      944.42      880.05     31.84 o 
   2  13   1      195.95      183.03     33.85 o 
   3  13   1      501.42      372.71     34.84 o 
   4  13   1      401.21      340.10     42.30 o 
   5  13   1       37.44       -3.25     71.10 o 
  -4  14   1      146.29      179.22     44.64 o 
  -3  14   1      626.03      679.84     68.42 o 
  -2  14   1        1.94       18.53     39.13 o 
  -1  14   1     1185.04     1239.29     53.81 o 
   0  14   1       32.37       19.71     47.85 o 
   1  14   1      664.76      522.60     49.08 o 
   2  14   1        8.07      -17.42     55.62 o 
   3  14   1      950.36      673.37     85.58 o 
   4  14   1      219.94      214.87     73.20 o 
  -1  15   1       55.39       69.86     71.50 o 
   0  15   1      142.07      127.39     78.49 o 
   1  15   1        3.46        1.59     64.03 o 
  -1 -15   2      345.30      200.21     41.89 o 
   0 -15   2        9.88       26.29     42.97 o 
   1 -15   2      929.49      909.22     61.39 o 
  -3 -14   2      154.00      260.22     53.88 o 
  -2 -14   2        1.26        2.67     51.37 o 
  -1 -14   2       40.06       61.92     37.39 o 
   0 -14   2       17.00      -26.94     26.94 o 
   1 -14   2        9.28       30.41     36.21 o 
   2 -14   2        8.11      -15.05     45.97 o 
   3 -14   2       30.03      -34.81     34.81 o 
   4 -14   2       79.77       97.03     48.85 o 
  -5 -13   2     2374.57     2215.60    118.81 o 
  -4 -13   2       62.41       48.15     27.77 o 
  -3 -13   2     1290.47     1152.06     55.21 o 
  -2 -13   2      179.08      174.21     30.23 o 
  -1 -13   2     2806.09     2462.78     76.23 o 
   0 -13   2        1.83       17.52     28.24 o 
   1 -13   2      996.28      912.57     31.27 o 
   2 -13   2      136.44      161.11     37.46 o 
   3 -13   2      312.06      422.30     38.16 o 
   4 -13   2       31.40       83.22     35.80 o 
   5 -13   2      609.70      596.55     65.34 o 
  -7 -12   2        4.98      -89.02     92.51 o 
  -6 -12   2      413.27      320.07     84.34 o 
  -5 -12   2      340.40      354.83     34.44 o 
  -4 -12   2     1027.27      981.41     54.03 o 
  -3 -12   2      187.09      195.11     32.73 o 
  -2 -12   2       59.98       38.74     17.48 o 
  -1 -12   2       49.17        8.89     26.23 o 
   0 -12   2       37.76       37.82     23.74 o 
   1 -12   2      842.57      785.65     38.26 o 
   2 -12   2      316.54      282.71     17.87 o 
   3 -12   2        1.67       -7.19     28.76 o 
   4 -12   2        8.72      -30.70     33.44 o 
   5 -12   2       22.60       40.28     19.82 o 
   7 -12   2       47.66       20.29     79.31 o 
  -7 -11   2      584.92      568.61     49.12 o 
  -6 -11   2       79.06       32.28     62.55 o 
  -5 -11   2      461.74      428.16     36.77 o 
  -4 -11   2      275.77      291.16     21.96 o 
  -3 -11   2     2960.03     3000.03     56.00 o 
  -2 -11   2        2.47       -6.06     21.62 o 
  -1 -11   2      852.94      871.52     24.46 o 
   0 -11   2        6.61        5.15     17.63 o 
   1 -11   2     3150.05     3097.79     45.65 o 
   2 -11   2      102.63      105.41     16.75 o 
   3 -11   2     1911.10     1965.03     50.43 o 
   4 -11   2      102.94      145.44     14.12 o 
   5 -11   2     1188.51     1132.89     80.27 o 
   6 -11   2      151.23      149.27     90.56 o 
   7 -11   2      561.29      479.61     66.37 o 
  -8 -10   2      141.93      196.53     88.40 o 
  -7 -10   2     1940.91     1946.36     67.21 o 
  -6 -10   2      252.94      272.87     29.14 o 
  -5 -10   2       26.50       38.06     22.99 o 
  -4 -10   2      633.59      664.08     34.53 o 
  -3 -10   2      887.11      931.72     23.15 o 
  -2 -10   2     1093.29     1063.34     24.35 o 
  -1 -10   2     3004.35     3120.04     64.96 o 
   0 -10   2      640.94      646.66     22.98 o 
   1 -10   2        5.27       33.38     13.62 o 
   2 -10   2     1133.01     1158.38     24.23 o 
   3 -10   2      270.43      207.83     15.04 o 
   4 -10   2     2107.70     2105.50     61.17 o 
   5 -10   2       61.08       81.63     21.87 o 
   6 -10   2      107.27       54.20     47.30 o 
   7 -10   2       83.28      139.97     49.28 o 
   8 -10   2      161.47       55.78     61.19 o 
  -9  -9   2      135.55      176.80    100.73 o 
  -8  -9   2      168.00      184.10     33.90 o 
  -7  -9   2      462.71      409.66     26.82 o 
  -6  -9   2      538.55      536.52     38.42 o 
  -5  -9   2      679.97      695.82     20.50 o 
  -4  -9   2      356.14      311.57     17.62 o 
  -3  -9   2     1756.00     1757.38     41.14 o 
  -2  -9   2       66.81       62.64     11.87 o 
  -1  -9   2     3976.52     4155.87     50.87 o 
   0  -9   2      560.12      511.48     25.58 o 
   1  -9   2     1410.19     1410.38     24.65 o 
   2  -9   2     1060.81     1035.70     20.96 o 
   3  -9   2     3047.73     2995.90     46.28 o 
   4  -9   2        6.74      -17.56     21.38 o 
   5  -9   2     2059.73     1723.87     94.66 o 
   6  -9   2      106.84      118.73     67.14 o 
   7  -9   2     1307.19     1410.79     74.76 o 
   8  -9   2      345.70      379.30     37.61 o 
   9  -9   2      141.65      188.96     45.86 o 
  -9  -8   2      786.73      825.46     61.58 o 
  -8  -8   2       68.55      -34.63     34.63 o 
  -7  -8   2       14.03       15.03     22.30 o 
  -6  -8   2      462.87      407.52     22.36 o 
  -5  -8   2     6923.34     6912.15     78.46 o 
  -4  -8   2      734.49      705.50     16.03 o 
  -3  -8   2     1795.29     1779.52     25.48 o 
  -2  -8   2      637.14      706.28     27.81 o 
  -1  -8   2       33.28       44.81     19.67 o 
   0  -8   2     1143.70     1235.32     21.00 o 
   1  -8   2     2325.00     2408.66     31.98 o 
   2  -8   2     3650.54     3524.08     44.83 o 
   3  -8   2      783.48      721.55     21.17 o 
   4  -8   2      687.78      680.89     33.41 o 
   5  -8   2        4.93       -4.14     34.05 o 
   6  -8   2     1742.09     1757.60     55.91 o 
   7  -8   2       23.09       -6.29     22.84 o 
   8  -8   2      742.85      710.70     35.70 o 
   9  -8   2       21.94       19.46     54.16 o 
 -10  -7   2      199.12      144.62     50.49 o 
  -9  -7   2       99.63      127.81     32.58 o 
  -8  -7   2     1233.23     1195.84     41.14 o 
  -7  -7   2      771.04      717.00     25.38 o 
  -6  -7   2     1565.66     1596.07     46.05 o 
  -5  -7   2      456.26      426.71     16.82 o 
  -4  -7   2       89.54       98.66     14.11 o 
  -3  -7   2       95.56      102.79      8.91 o 
  -2  -7   2     1278.07     1224.72     22.18 o 
  -1  -7   2     5164.68     5140.95     73.16 o 
   0  -7   2     2450.25     2461.35     42.39 o 
   1  -7   2     1628.68     1593.63     23.34 o 
   2  -7   2       98.14      106.72      9.45 o 
   3  -7   2       74.43       52.96      9.81 o 
   4  -7   2     1504.40     1492.51     24.56 o 
   5  -7   2      243.01      317.04     42.10 o 
   6  -7   2      772.49      746.96     53.84 o 
   7  -7   2       95.49      110.19     24.19 o 
   8  -7   2       15.49       30.16     44.95 o 
   9  -7   2       14.29        5.39     30.18 o 
  10  -7   2      231.06      453.67     82.62 o 
 -10  -6   2      109.42      118.87     55.73 o 
  -9  -6   2      598.77      613.71     27.03 o 
  -8  -6   2      553.53      499.36     17.78 o 
  -7  -6   2     1674.86     1679.08     23.28 o 
  -6  -6   2      366.88      401.89     20.58 o 
  -5  -6   2       14.98       19.86     14.08 o 
  -4  -6   2      247.02      225.38     10.62 o 
  -3  -6   2     5384.65     5731.71     67.02 o 
  -2  -6   2     3019.07     2953.74     33.18 o 
  -1  -6   2     4334.67     4403.15     46.69 o 
   0  -6   2     9900.79    10810.82    108.93 o 
   1  -6   2       58.55       61.32     10.58 o 
   2  -6   2     2632.60     2720.83     41.81 o 
   3  -6   2     1294.48     1396.84     30.94 o 
   4  -6   2     3725.13     3626.78     83.48 o 
   5  -6   2     2013.65     2198.26     52.24 o 
   6  -6   2      703.93      738.95     29.39 o 
   7  -6   2      349.48      383.94     33.81 o 
   8  -6   2      540.22      516.26     28.75 o 
   9  -6   2       23.40      -22.63     40.71 o 
  10  -6   2      708.03      682.73     97.01 o 
 -10  -5   2     1333.80     1561.34     67.29 o 
  -9  -5   2      526.47      451.90     19.25 o 
  -8  -5   2      142.89      204.01     14.91 o 
  -7  -5   2       94.23      117.75     18.67 o 
  -6  -5   2      612.21      692.23     26.35 o 
  -5  -5   2       37.18       25.86     19.11 o 
  -4  -5   2    11148.19    11687.93    122.37 o 
  -3  -5   2    11684.13    12723.60    127.93 o 
  -2  -5   2     2306.99     2329.67     33.17 o 
  -1  -5   2      396.87      328.23      8.93 o 
   0  -5   2     2256.50     2210.32     26.73 o 
   1  -5   2       12.00        8.88      6.73 o 
   2  -5   2    12191.14    12975.36    128.10 o 
   3  -5   2     4170.45     4295.69     54.21 o 
   4  -5   2      781.27      840.55     43.87 o 
   5  -5   2      558.07      568.89     45.28 o 
   6  -5   2      547.19      580.29     21.64 o 
   7  -5   2      364.78      381.54     34.32 o 
   8  -5   2      536.05      592.44     33.83 o 
   9  -5   2      384.39      468.67     36.21 o 
  10  -5   2       33.74       49.82     63.93 o 
 -11  -4   2      406.28      467.99     57.86 o 
 -10  -4   2      274.93      292.21     31.24 o 
  -9  -4   2      606.59      626.89     24.22 o 
  -8  -4   2       67.62      114.44     16.34 o 
  -7  -4   2       79.27      124.58     13.27 o 
  -6  -4   2     1621.56     1586.98     28.71 o 
  -5  -4   2     1147.89     1202.21     22.35 o 
  -4  -4   2     8468.11     9416.05    105.13 o 
  -3  -4   2      779.87      799.72     25.97 o 
  -2  -4   2     1343.65     1455.58     19.67 o 
  -1  -4   2      184.73      155.11      9.38 o 
   0  -4   2     4777.85     4699.19     49.09 o 
   1  -4   2     1445.42     1467.24     19.98 o 
   2  -4   2     8761.80     9205.49     91.54 o 
   3  -4   2     2328.87     2365.29     51.86 o 
   4  -4   2     2564.43     2678.37     59.68 o 
   5  -4   2      395.38      402.71     27.11 o 
   6  -4   2     3995.63     4070.18     89.30 o 
   7  -4   2      219.03      207.61     35.77 o 
   8  -4   2      209.60      259.02     27.59 o 
   9  -4   2        0.33        5.19     38.75 o 
  10  -4   2      131.45      143.52     34.57 o 
 -11  -3   2      306.20      266.97     78.33 o 
 -10  -3   2      305.80      331.44     51.39 o 
  -9  -3   2        7.63       39.70     19.80 o 
  -8  -3   2     2706.65     2717.19     49.26 o 
  -7  -3   2        3.70       19.56     11.63 o 
  -6  -3   2     2248.83     2272.60     38.09 o 
  -5  -3   2      231.28      228.29     10.19 o 
  -4  -3   2     2091.26     2124.49     27.26 o 
  -3  -3   2     1028.27     1170.83     18.69 o 
  -2  -3   2    19759.45    20749.92    200.84 o 
  -1  -3   2     3408.70     3714.47     36.71 o 
   0  -3   2     8200.04     8546.49     84.59 o 
   1  -3   2     2052.88     2029.21     23.07 o 
   2  -3   2     1525.47     1593.12     20.57 o 
   3  -3   2     1115.49     1158.46     19.89 o 
   4  -3   2     5854.06     6339.48    160.17 o 
   5  -3   2       71.23       67.62     17.37 o 
   6  -3   2     1699.06     1809.90     43.81 o 
   7  -3   2     1373.87     1451.09     56.14 o 
   8  -3   2       88.65       74.65     19.20 o 
   9  -3   2      110.67      103.21     20.83 o 
  10  -3   2      142.51      147.13     42.24 o 
  11  -3   2      311.19      310.23     58.79 o 
 -11  -2   2        5.77       11.55     30.37 o 
 -10  -2   2       36.45       15.53     69.09 o 
  -9  -2   2       33.33       50.08     18.94 o 
  -8  -2   2     3359.16     3414.58     59.82 o 
  -7  -2   2       61.68       83.09     12.21 o 
  -6  -2   2       78.90       82.77     16.72 o 
  -5  -2   2      562.54      570.50     19.80 o 
  -4  -2   2     1966.12     2113.90     36.25 o 
  -3  -2   2      831.23      930.97     15.01 o 
  -2  -2   2    26999.76    28456.67    337.49 o 
  -1  -2   2       46.03       19.88     16.58 o 
   1  -2   2     3676.30     3602.56     89.18 o 
   2  -2   2     1574.62     1439.23     29.26 o 
   3  -2   2      110.55      138.89      4.98 o 
   4  -2   2     8492.43     8800.63    147.74 o 
   5  -2   2      408.99      399.48     18.86 o 
   6  -2   2      590.37      524.08     17.97 o 
   7  -2   2        5.60        0.10      6.28 o 
   8  -2   2     1078.10     1072.21     32.14 o 
   9  -2   2       18.76       50.33     21.38 o 
  10  -2   2     1099.68     1103.26     45.91 o 
  11  -2   2       49.14      110.75    133.91 o 
 -11  -1   2      122.31       67.65     35.30 o 
 -10  -1   2      449.74      427.79     28.14 o 
  -9  -1   2      544.88      495.87     16.44 o 
  -8  -1   2      181.08      190.15     16.02 o 
  -7  -1   2      570.14      559.29     25.20 o 
  -6  -1   2     2888.52     2969.37     51.79 o 
  -5  -1   2      358.11      334.00     12.02 o 
  -4  -1   2     8398.75     8752.28    114.04 o 
  -3  -1   2        2.88       -2.53      3.53 o 
  -2  -1   2     5769.25     5762.92     62.49 o 
   2  -1   2     3992.52     4077.77     65.93 o 
   3  -1   2      913.25      861.52     10.30 o 
   4  -1   2     2177.70     2161.23     31.25 o 
   5  -1   2      959.22      958.26     15.77 o 
   6  -1   2     1094.04     1075.66     18.84 o 
   7  -1   2      594.66      646.50     16.90 o 
   8  -1   2     2045.45     1948.78     36.33 o 
   9  -1   2      704.56      683.04     28.30 o 
  10  -1   2      275.63      243.06     43.63 o 
  11  -1   2      112.82       85.71     43.66 o 
 -11   0   2       33.03      -27.92     27.92 o 
 -10   0   2       88.81      100.69     19.77 o 
  -9   0   2       90.12       94.26     16.01 o 
  -8   0   2      310.16      354.89     14.67 o 
  -7   0   2       16.96       28.23     15.96 o 
  -6   0   2     2548.32     2464.04     44.55 o 
  -5   0   2      232.86      247.93      6.74 o 
  -4   0   2       42.38       55.92      7.60 o 
  -3   0   2      301.14      310.11      8.97 o 
  -2   0   2     6286.15     6417.11     63.36 o 
   2   0   2    19113.24    19935.85    203.74 o 
   3   0   2       32.61       44.34      4.99 o 
   4   0   2     1888.89     1703.43     26.16 o 
   5   0   2       45.59       47.64      7.77 o 
   6   0   2     5886.60     5984.67     89.82 o 
   7   0   2      134.82      160.53     16.11 o 
   8   0   2     1547.87     1589.97     51.86 o 
   9   0   2       55.87       68.68     11.31 o 
  10   0   2      212.17      203.14     23.10 o 
  11   0   2       16.90       57.29     71.09 o 
 -11   1   2      251.63      370.97     58.50 o 
 -10   1   2      308.08      320.34     30.02 o 
  -9   1   2      120.60      126.91     12.31 o 
  -8   1   2      293.81      300.91     14.63 o 
  -7   1   2      179.45      184.09      8.47 o 
  -6   1   2     4201.16     4184.31     52.21 o 
  -5   1   2     1060.64     1079.38     13.45 o 
  -4   1   2    10327.63    10593.85    111.97 o 
  -3   1   2      709.73      789.20     14.36 o 
  -2   1   2    11731.28    11494.19    111.59 o 
   2   1   2     7029.61     7227.11    112.05 o 
   3   1   2     1266.95     1179.11     20.04 o 
   4   1   2     2703.09     2647.95     25.17 o 
   5   1   2     1069.21     1024.82     14.10 o 
   6   1   2     1017.11      958.89     26.38 o 
   7   1   2      335.21      332.57     16.97 o 
   8   1   2     1764.74     1770.65     27.90 o 
   9   1   2     1621.51     1708.02     31.35 o 
  10   1   2      103.63      132.51     28.15 o 
  11   1   2       11.93      -55.24     55.24 o 
 -11   2   2      123.36       94.31     78.64 o 
 -10   2   2        1.43        8.25     29.26 o 
  -9   2   2       52.67       54.03     22.10 o 
  -8   2   2     1533.92     1489.35     60.48 o 
  -7   2   2      236.31      264.37     30.23 o 
  -6   2   2      302.19      261.61     17.89 o 
  -5   2   2      577.29      638.80     16.55 o 
  -4   2   2      366.05      465.93     20.75 o 
  -3   2   2      552.94      532.88      9.62 o 
  -2   2   2    14645.43    15549.66    309.54 o 
  -1   2   2     4602.19     4606.65     50.05 o 
   1   2   2     5932.75     6122.95     67.62 o 
   2   2   2      525.39      628.44     16.52 o 
   3   2   2        3.61       15.28      4.18 o 
   4   2   2     7464.81     7862.81     69.87 o 
   5   2   2      728.22      721.44     11.37 o 
   6   2   2      182.51      174.07     10.83 o 
   7   2   2       82.33       90.03     15.21 o 
   8   2   2      199.33      224.67     21.76 o 
   9   2   2       73.10       89.14     21.49 o 
  10   2   2      312.41      355.25    113.44 o 
  11   2   2      178.55      238.03     50.82 o 
 -11   3   2       22.11       66.53     67.44 o 
 -10   3   2      392.53      408.34     32.18 o 
  -9   3   2      633.45      631.78     27.71 o 
  -8   3   2     2847.12     2928.79     67.64 o 
  -7   3   2      529.99      594.53     21.71 o 
  -6   3   2     4517.90     4469.42     62.18 o 
  -5   3   2      358.34      371.40     31.79 o 
  -4   3   2     5739.73     6228.00     87.71 o 
  -3   3   2      299.38      276.71     11.84 o 
  -2   3   2     8616.54     8714.01    101.67 o 
  -1   3   2      777.98      732.38     12.79 o 
   0   3   2     9294.63     9693.48     94.90 o 
   1   3   2     1485.18     1488.76     18.12 o 
   2   3   2     5456.00     5663.30     68.00 o 
   3   3   2      112.39      114.83     10.00 o 
   4   3   2     7902.88     8214.19     85.45 o 
   5   3   2      196.59      153.92      9.45 o 
   6   3   2     3246.30     3260.72     59.07 o 
   7   3   2     3191.67     3078.01     78.50 o 
   8   3   2      348.37      366.62     34.69 o 
   9   3   2       25.50       47.27     18.55 o 
  10   3   2      663.54      677.05     48.85 o 
 -11   4   2       26.89      111.98     66.98 o 
 -10   4   2      213.03      204.89     32.21 o 
  -9   4   2       29.11       47.55     21.21 o 
  -8   4   2       84.69      122.43     20.88 o 
  -7   4   2        1.39       52.71     19.77 o 
  -6   4   2      132.18      141.38     20.09 o 
  -5   4   2       12.65       59.63     11.54 o 
  -4   4   2     1737.21     1855.35     46.48 o 
  -3   4   2      994.87      945.87     14.72 o 
  -2   4   2      272.94      264.23      8.38 o 
  -1   4   2      195.76      222.48      8.92 o 
   0   4   2      415.16      406.94      8.22 o 
   1   4   2     4451.95     4638.47     46.52 o 
   2   4   2     8929.92     9820.48    107.38 o 
   3   4   2      393.13      350.46     10.06 o 
   4   4   2      294.14      313.42     13.45 o 
   5   4   2       91.07      118.33     21.49 o 
   6   4   2       23.29       33.21      9.19 o 
   7   4   2     1080.83     1108.16     33.12 o 
   8   4   2       60.56       93.90     17.32 o 
   9   4   2      477.57      410.95     66.05 o 
  10   4   2       41.45      142.05     51.87 o 
 -10   5   2     2175.85     2248.24    160.63 o 
  -9   5   2      375.19      341.41     36.95 o 
  -8   5   2     1333.08     1404.60     45.01 o 
  -7   5   2       23.50       36.04     32.64 o 
  -6   5   2     3208.45     3316.83     55.98 o 
  -5   5   2      546.37      590.78     20.25 o 
  -4   5   2     8341.18     8663.05    119.50 o 
  -3   5   2     1410.13     1486.10     24.20 o 
  -2   5   2     5635.79     6013.72     66.32 o 
  -1   5   2      206.12      228.86      7.78 o 
   0   5   2     4929.44     5139.13     50.19 o 
   1   5   2       65.17       79.35      5.09 o 
   2   5   2    16798.65    17990.63    191.81 o 
   3   5   2     2768.80     2932.89     74.03 o 
   4   5   2     2396.29     2274.36     57.37 o 
   5   5   2      148.30      127.88     12.33 o 
   6   5   2     1535.94     1398.57     38.31 o 
   7   5   2      638.26      620.31     21.20 o 
   8   5   2     1430.58     1459.56     85.20 o 
   9   5   2      431.05      446.18     48.28 o 
  10   5   2      106.50       92.95     48.69 o 
 -10   6   2       15.26       12.98     73.14 o 
  -9   6   2       14.69       54.22     28.50 o 
  -8   6   2      104.62       31.82     33.88 o 
  -7   6   2      804.09      898.41     31.96 o 
  -6   6   2     1254.56     1334.76     30.31 o 
  -5   6   2     1237.06     1198.16     25.91 o 
  -4   6   2       15.92       39.39     15.73 o 
  -3   6   2      245.97      251.69      9.01 o 
  -2   6   2      864.00      901.42     16.66 o 
  -1   6   2     2626.51     2648.70     31.12 o 
   0   6   2       24.10       34.15      7.01 o 
   1   6   2     2384.88     2368.46     27.01 o 
   2   6   2      499.84      519.83     14.68 o 
   3   6   2     1223.91     1223.50     27.07 o 
   4   6   2      737.49      730.77     19.52 o 
   5   6   2     2995.32     2856.39     75.07 o 
   6   6   2      278.04      258.50     26.84 o 
   7   6   2      652.55      608.51     28.72 o 
   8   6   2       77.76       77.21     27.12 o 
   9   6   2      133.25      148.77     36.46 o 
  10   6   2       76.00      131.02     53.30 o 
 -10   7   2       94.87       61.63     40.94 o 
  -9   7   2      358.68      413.97     35.70 o 
  -8   7   2      474.45      501.96     31.20 o 
  -7   7   2      209.29      227.85     31.31 o 
  -6   7   2     2322.93     2442.26     59.08 o 
  -5   7   2      897.87      950.93     29.74 o 
  -4   7   2     3066.96     3186.57     44.24 o 
  -3   7   2      363.29      381.86     10.25 o 
  -2   7   2     3005.89     3048.55     35.66 o 
  -1   7   2      327.45      317.44     12.43 o 
   0   7   2    10476.57    11011.42    104.11 o 
   1   7   2     2100.64     2245.15     27.02 o 
   2   7   2      737.60      758.38     17.60 o 
   3   7   2      763.78      812.04     21.89 o 
   4   7   2     2557.12     2510.44     49.87 o 
   5   7   2       80.68      116.70     31.56 o 
   6   7   2      340.12      291.27     18.87 o 
   7   7   2      966.94      918.96     40.40 o 
   8   7   2       12.15       10.24     48.79 o 
   9   7   2       65.60       17.58     33.57 o 
  -9   8   2      440.59      540.77     41.57 o 
  -8   8   2      295.18      301.66     55.84 o 
  -7   8   2       94.08       80.28     22.68 o 
  -6   8   2      110.33      109.01     23.65 o 
  -5   8   2     1227.78     1209.08     57.95 o 
  -4   8   2      262.44      286.26     29.09 o 
  -3   8   2     5623.58     5836.31     62.87 o 
  -2   8   2      522.07      489.64     15.11 o 
  -1   8   2     1330.40     1333.15     21.38 o 
   0   8   2       20.85       15.09      8.89 o 
   1   8   2     5226.21     5248.46     58.67 o 
   2   8   2        2.62       -1.23      8.98 o 
   3   8   2     4381.01     4632.80     60.94 o 
   4   8   2       85.82       91.23     14.80 o 
   5   8   2      120.79      133.90     14.86 o 
   6   8   2       56.00       42.29     14.70 o 
   7   8   2     1470.81     1372.56     41.38 o 
   8   8   2      108.45       80.31     38.37 o 
   9   8   2      678.44      750.11     57.33 o 
  -9   9   2       18.97      106.43     73.17 o 
  -8   9   2      755.25      828.57     82.93 o 
  -7   9   2      106.24      112.83     36.73 o 
  -6   9   2       48.28       80.70     20.04 o 
  -5   9   2      139.10      130.25     10.69 o 
  -4   9   2      554.31      592.40     13.61 o 
  -3   9   2      143.32      147.07     17.69 o 
  -2   9   2     3421.35     3541.62     56.81 o 
  -1   9   2        8.24       -1.16     15.51 o 
   0   9   2       79.14      126.86     14.57 o 
   1   9   2       14.50       15.76     14.79 o 
   2   9   2     2907.21     2838.62     37.88 o 
   3   9   2       19.49        8.21     23.07 o 
   4   9   2      346.60      378.96     19.76 o 
   5   9   2        2.39       -7.89     18.06 o 
   6   9   2      271.56      246.84     33.41 o 
   7   9   2       19.25       19.11     41.27 o 
   8   9   2      360.30      330.00     60.29 o 
  -8  10   2       52.24      -45.89     81.52 o 
  -7  10   2     1356.96     1238.85     49.48 o 
  -6  10   2        1.74       16.26     22.23 o 
  -5  10   2      550.52      549.61     14.95 o 
  -4  10   2       23.49       14.21     13.14 o 
  -3  10   2       22.77       32.35     11.92 o 
  -2  10   2      421.65      462.50     26.23 o 
  -1  10   2     4734.57     4899.30     82.09 o 
   0  10   2       23.29       23.34     17.96 o 
   1  10   2     3089.93     3190.96     51.75 o 
   2  10   2      238.19      262.31     15.24 o 
   3  10   2      786.12      723.19     32.24 o 
   4  10   2       49.74       27.52     21.12 o 
   5  10   2     2722.82     2607.14    101.75 o 
   6  10   2      477.27      386.81     35.09 o 
   7  10   2      474.85      453.31     53.01 o 
   8  10   2      173.08      226.18     88.91 o 
  -8  11   2      100.26      164.82     72.53 o 
  -7  11   2      153.28       87.17     45.98 o 
  -6  11   2      428.99      407.17     31.85 o 
  -5  11   2      523.56      479.80     19.05 o 
  -4  11   2      877.24      870.00     21.34 o 
  -3  11   2        2.18      -15.85     15.85 o 
  -2  11   2      178.57      157.39     14.32 o 
  -1  11   2       57.16       83.24     15.48 o 
   0  11   2      285.17      315.92     24.16 o 
   1  11   2      531.38      493.06     24.58 o 
   2  11   2       12.63      -11.79     16.04 o 
   3  11   2      211.68      270.56     59.46 o 
   4  11   2      161.53      139.34     53.47 o 
   5  11   2      243.47      192.41     29.11 o 
   6  11   2      117.87      115.85     40.54 o 
   7  11   2       13.35       15.18     48.32 o 
  -7  12   2      122.64      100.29     70.18 o 
  -6  12   2        9.43       63.01     39.82 o 
  -5  12   2      733.98      712.78     28.74 o 
  -4  12   2       10.04       -1.18     32.22 o 
  -3  12   2     1877.81     1806.03     52.46 o 
  -2  12   2      193.47      211.20     19.20 o 
  -1  12   2      404.42      441.27     22.16 o 
   0  12   2        5.44        1.48     17.34 o 
   1  12   2     1288.14     1184.54     32.51 o 
   2  12   2        0.10      -12.68     19.16 o 
   3  12   2     2532.84     2512.92     54.31 o 
   4  12   2       86.98       25.06     41.31 o 
   5  12   2      439.38      378.86     34.73 o 
   6  12   2      245.10      310.61    108.08 o 
  -5  13   2       84.31       69.76     39.99 o 
  -4  13   2      398.37      341.61     65.95 o 
  -3  13   2      474.76      401.04     40.22 o 
  -2  13   2      268.76      324.53     38.33 o 
  -1  13   2       38.00       66.48     21.43 o 
   0  13   2        3.36      -15.72     30.64 o 
   1  13   2       65.55       29.31     25.80 o 
   2  13   2      271.49      363.78     73.33 o 
   3  13   2       78.13       46.31     43.84 o 
   4  13   2      251.00      209.47     32.96 o 
   5  13   2        3.57      104.12     82.96 o 
  -4  14   2       91.01      156.84     41.36 o 
  -3  14   2      471.84      519.73     66.47 o 
  -2  14   2        2.10       77.97     61.18 o 
  -1  14   2     1036.15     1112.05     64.75 o 
   0  14   2       31.37      115.89     45.01 o 
   1  14   2      883.65      926.70    145.43 o 
   2  14   2       38.14       91.00     67.43 o 
   3  14   2      962.76      891.35     58.15 o 
   0  15   2      173.35      129.50     86.19 o 
  -1 -15   3       80.28      138.95     57.38 o 
   0 -15   3       21.75       40.65     45.28 o 
   1 -15   3      575.86      564.47     83.16 o 
  -3 -14   3      803.46      629.45     55.22 o 
  -2 -14   3       12.33       -2.83     58.20 o 
  -1 -14   3      673.95      610.49     50.20 o 
   0 -14   3       40.70       53.41     61.05 o 
   1 -14   3      173.47      176.59     65.86 o 
   2 -14   3        0.61      -10.88     39.88 o 
   3 -14   3      357.87      347.55     44.89 o 
   4 -14   3        0.23      -17.01     40.51 o 
  -5 -13   3     1582.42     1588.57    109.46 o 
  -4 -13   3      164.30      181.13    124.51 o 
  -3 -13   3       32.34       45.43     36.30 o 
  -2 -13   3       16.16       11.33     31.42 o 
  -1 -13   3      566.77      688.55     42.75 o 
   0 -13   3       48.31       92.02     20.48 o 
   1 -13   3      487.66      508.32     49.48 o 
   2 -13   3      198.65      233.35     30.04 o 
   3 -13   3      671.71      615.28     63.92 o 
   4 -13   3      228.72      151.67     43.66 o 
   5 -13   3      447.70      498.05     43.92 o 
  -7 -12   3       25.76       42.22    107.41 o 
  -6 -12   3       36.46       23.17     80.29 o 
  -5 -12   3      929.24      900.84     44.41 o 
  -4 -12   3       81.15       82.52     27.00 o 
  -3 -12   3      787.07      860.12     33.65 o 
  -2 -12   3      133.28      127.44     25.04 o 
  -1 -12   3      175.76      158.27     48.13 o 
   0 -12   3       55.52       55.86     22.97 o 
   1 -12   3     1517.29     1503.53     35.78 o 
   2 -12   3      356.06      432.46     20.26 o 
   3 -12   3      313.49      329.86     24.57 o 
   4 -12   3       17.64       39.91     37.32 o 
   5 -12   3       25.87       -7.72     19.38 o 
  -7 -11   3      175.20      232.23     80.49 o 
  -5 -11   3       14.05       28.46     37.09 o 
  -4 -11   3       63.29      104.19     22.12 o 
  -3 -11   3     1180.03     1191.42     30.80 o 
  -2 -11   3      446.64      459.62     31.03 o 
  -1 -11   3     1222.42     1202.54     27.85 o 
   0 -11   3     1059.32     1039.48     29.49 o 
   1 -11   3     1087.03     1087.89     32.63 o 
   2 -11   3       41.49       29.97     18.33 o 
   3 -11   3      128.92      156.03     25.70 o 
   4 -11   3     1335.78     1223.96     36.86 o 
   5 -11   3     1157.30     1100.62     42.84 o 
   6 -11   3      557.89      464.00     71.55 o 
   7 -11   3      351.96      283.60     67.75 o 
  -8 -10   3        2.20       17.17     51.36 o 
  -7 -10   3     3108.10     2922.58    157.33 o 
  -6 -10   3      106.95       99.75     59.94 o 
  -5 -10   3      665.69      654.06     31.35 o 
  -4 -10   3       59.00       75.17     12.09 o 
  -3 -10   3     1705.70     1650.59     38.60 o 
  -2 -10   3      736.80      669.51     24.05 o 
  -1 -10   3     3225.80     3239.58     43.34 o 
   0 -10   3     1196.47     1262.74     23.74 o 
   1 -10   3      127.02      114.14     30.14 o 
   2 -10   3      180.61      220.89     15.14 o 
   3 -10   3      263.05      296.59     16.12 o 
   4 -10   3        4.34       20.24     11.72 o 
   5 -10   3      952.02      854.13     49.44 o 
   6 -10   3      384.58      382.12     54.45 o 
   7 -10   3        3.58       57.13     49.52 o 
   8 -10   3       13.70      -17.54     41.31 o 
  -9  -9   3      233.53      129.50     98.98 o 
  -8  -9   3       11.28       17.28     40.58 o 
  -7  -9   3      584.64      484.14     58.02 o 
  -6  -9   3      408.31      428.03     33.78 o 
  -5  -9   3      263.39      270.76     16.56 o 
  -4  -9   3       16.79       31.18     11.94 o 
  -3  -9   3      916.67      938.20     25.87 o 
  -2  -9   3      866.11      871.16     23.61 o 
  -1  -9   3      263.79      252.32     14.69 o 
   0  -9   3      106.67      141.17     13.69 o 
   1  -9   3       76.16       94.07     12.43 o 
   2  -9   3     1134.56     1204.17     22.54 o 
   3  -9   3     1832.84     1874.85     31.70 o 
   4  -9   3       33.17       27.29     22.95 o 
   5  -9   3      398.15      359.13     13.58 o 
   6  -9   3      198.28      229.98     34.58 o 
   7  -9   3      115.45      128.02     46.13 o 
   8  -9   3      555.10      503.18     42.66 o 
   9  -9   3      130.36      161.27     81.72 o 
  -9  -8   3      575.97      747.25     52.85 o 
  -8  -8   3      542.99      501.96     51.93 o 
  -7  -8   3      253.71      226.60     22.74 o 
  -6  -8   3       10.82        2.48     15.36 o 
  -5  -8   3     6343.47     6539.91     84.27 o 
  -4  -8   3      222.70      196.84     13.80 o 
  -3  -8   3     3110.92     3115.40     37.70 o 
  -2  -8   3      319.41      319.22     12.71 o 
  -1  -8   3      633.25      658.47     16.35 o 
   0  -8   3      641.66      622.90     18.79 o 
   1  -8   3     6823.28     6901.59     74.29 o 
   2  -8   3      453.50      485.70     13.96 o 
   3  -8   3     3509.47     3758.12     51.08 o 
   4  -8   3       79.56      118.08     17.48 o 
   5  -8   3      184.35      153.32     19.53 o 
   6  -8   3      552.88      653.02     43.09 o 
   7  -8   3      702.49      746.96     32.32 o 
   8  -8   3      435.90      442.58     45.72 o 
   9  -8   3      316.27      290.60     48.91 o 
 -10  -7   3       81.73       78.15     90.43 o 
  -9  -7   3      165.72      222.26     63.99 o 
  -8  -7   3      424.21      397.18     30.32 o 
  -7  -7   3      173.58      121.52     19.25 o 
  -6  -7   3      482.04      516.14     34.56 o 
  -5  -7   3      827.62      806.68     23.68 o 
  -4  -7   3     1089.57     1174.56     43.79 o 
  -3  -7   3      615.52      632.58     16.28 o 
  -2  -7   3     2748.14     2648.14     39.94 o 
  -1  -7   3       47.10        3.97     10.54 o 
   0  -7   3     6119.77     6377.10     68.45 o 
   1  -7   3     1210.72     1293.50     20.59 o 
   2  -7   3      368.85      384.04     12.36 o 
   3  -7   3      444.41      472.48     12.45 o 
   4  -7   3     3382.69     3484.31     70.35 o 
   5  -7   3      333.76      376.97     42.06 o 
   6  -7   3      398.39      459.39     40.25 o 
   7  -7   3     1165.27     1230.58     52.63 o 
   8  -7   3       50.31       50.03     25.80 o 
   9  -7   3       70.35       18.88     29.30 o 
 -10  -6   3        8.34      -27.98     89.61 o 
  -9  -6   3      568.60      506.27     36.48 o 
  -8  -6   3        6.16       18.25     15.40 o 
  -7  -6   3     2117.75     2064.76     35.15 o 
  -6  -6   3     1093.84     1159.65     23.03 o 
  -5  -6   3     1756.60     1656.84     40.63 o 
  -4  -6   3      178.91      189.77     22.81 o 
  -3  -6   3      987.09     1008.64     20.60 o 
  -2  -6   3     1450.70     1511.84     23.51 o 
  -1  -6   3     2963.42     3051.42     52.13 o 
   0  -6   3      478.45      505.48     17.28 o 
   1  -6   3     1360.98     1292.61     19.16 o 
   2  -6   3      270.45      330.43     10.79 o 
   3  -6   3     1448.87     1454.63     25.03 o 
   4  -6   3     1377.27     1306.52     47.41 o 
   5  -6   3     1506.18     1434.71     41.21 o 
   6  -6   3      190.53      199.54     33.40 o 
   7  -6   3       18.03       40.24     18.57 o 
   8  -6   3      374.65      452.46     32.18 o 
   9  -6   3        1.85       35.44     36.92 o 
  10  -6   3      290.57      499.31    114.15 o 
 -10  -5   3     1795.47     1806.43     66.64 o 
  -9  -5   3      590.31      525.09     20.23 o 
  -8  -5   3      484.56      488.19     29.60 o 
  -7  -5   3       12.89       30.41     14.75 o 
  -6  -5   3     2099.36     2114.23     31.59 o 
  -5  -5   3      230.09      251.68     25.63 o 
  -4  -5   3     7296.11     7229.26     86.20 o 
  -3  -5   3     3195.96     3440.93     40.53 o 
  -2  -5   3     3899.98     4248.15     47.51 o 
  -1  -5   3       21.34        9.18      6.11 o 
   0  -5   3     6228.44     6573.04     68.21 o 
   1  -5   3       90.67      115.08      8.40 o 
   2  -5   3    17237.33    18119.92    191.04 o 
   3  -5   3     3115.77     3302.81     50.46 o 
   4  -5   3     2706.29     2637.23     52.24 o 
   5  -5   3       71.93       47.10     32.36 o 
   6  -5   3     2765.50     2953.98     54.77 o 
   7  -5   3      818.08      820.71     40.82 o 
   8  -5   3     1547.73     1658.34     39.70 o 
   9  -5   3      362.06      343.05     31.50 o 
  10  -5   3      134.81      182.89     32.56 o 
 -11  -4   3      377.48      345.41     86.27 o 
 -10  -4   3       95.15      127.44     45.91 o 
  -9  -4   3      252.15      314.39     20.17 o 
  -8  -4   3      155.44      146.79     15.15 o 
  -7  -4   3      661.33      655.96     24.14 o 
  -6  -4   3      181.19      190.06     11.87 o 
  -5  -4   3      721.01      635.40     15.20 o 
  -4  -4   3      290.46      358.90     14.97 o 
  -3  -4   3     1453.65     1406.28     25.12 o 
  -2  -4   3      653.58      615.04     12.09 o 
  -1  -4   3      316.20      308.81      9.62 o 
   0  -4   3      820.97      801.28     18.70 o 
   1  -4   3     4582.51     4768.75     62.07 o 
   2  -4   3     7418.93     8136.25     81.95 o 
   3  -4   3        8.30       18.95      4.95 o 
   4  -4   3      191.80      206.13      8.59 o 
   5  -4   3      341.21      400.56     18.97 o 
   6  -4   3       97.91       91.06     30.03 o 
   7  -4   3      414.18      464.00     48.17 o 
   8  -4   3       68.04       63.46     22.43 o 
   9  -4   3      128.51      163.08     44.44 o 
  10  -4   3       47.95       47.49     30.21 o 
 -11  -3   3        3.54       -9.63     49.67 o 
 -10  -3   3       44.41       30.75     29.48 o 
  -9  -3   3      475.21      498.99     18.53 o 
  -8  -3   3     2314.53     2293.31     63.61 o 
  -7  -3   3      295.97      360.11     14.03 o 
  -6  -3   3     4942.18     4905.17     62.92 o 
  -5  -3   3     2352.34     2418.74     31.29 o 
  -4  -3   3     3788.98     3941.25     48.19 o 
  -3  -3   3       24.32       11.37      8.13 o 
  -2  -3   3     4521.96     4586.72     45.01 o 
  -1  -3   3      149.09      167.66     11.92 o 
   0  -3   3    11932.53    12061.94    193.99 o 
   1  -3   3       89.92       85.30      8.33 o 
   2  -3   3     6223.52     6285.62     70.17 o 
   3  -3   3      214.71      210.81      9.71 o 
   4  -3   3     8319.48     8252.66    169.64 o 
   5  -3   3       63.29       68.96     10.32 o 
   6  -3   3     3786.70     3737.98     94.66 o 
   7  -3   3     1240.16     1267.37     41.60 o 
   8  -3   3     1108.92     1169.59     34.06 o 
   9  -3   3       67.61       85.20     21.52 o 
  10  -3   3      791.24      825.71     35.05 o 
 -11  -2   3      116.85      127.30     30.11 o 
 -10  -2   3       25.06      -17.81     24.76 o 
  -9  -2   3       57.77       84.14     14.39 o 
  -8  -2   3      101.96       95.65     26.42 o 
  -7  -2   3      144.96      175.47     19.26 o 
  -6  -2   3      977.51     1023.34     17.48 o 
  -5  -2   3     3713.59     3982.32     42.35 o 
  -4  -2   3       76.01       84.29      9.56 o 
  -3  -2   3       78.74      125.31      7.37 o 
  -2  -2   3      799.64      785.68     19.98 o 
  -1  -2   3     3281.99     3349.65     55.74 o 
   0  -2   3     2715.16     2850.90     58.56 o 
   1  -2   3      970.36     1045.95     17.99 o 
   2  -2   3      446.97      410.32      8.15 o 
   3  -2   3       23.22       41.23      4.92 o 
   4  -2   3     5131.71     5115.55    114.22 o 
   5  -2   3      129.56      134.67     11.29 o 
   6  -2   3       88.62      102.51     10.09 o 
   7  -2   3      399.00      414.68     24.61 o 
   8  -2   3       85.83       94.10     13.68 o 
   9  -2   3       95.86       86.05     10.72 o 
  10  -2   3      159.46      138.00     40.32 o 
  11  -2   3        5.13      224.47     87.12 o 
 -11  -1   3      103.00      121.80     28.73 o 
 -10  -1   3      543.36      594.04     46.98 o 
  -9  -1   3       10.99       15.86     15.56 o 
  -8  -1   3     1342.95     1366.78     22.98 o 
  -7  -1   3       21.40       36.33     15.21 o 
  -6  -1   3     4696.92     4727.24     91.97 o 
  -5  -1   3     2316.27     2369.18     25.25 o 
  -4  -1   3     7449.44     7287.02    106.65 o 
  -3  -1   3      311.14      259.79     12.37 o 
  -2  -1   3     5097.45     5032.15     90.57 o 
   1  -1   3    15899.69    14319.90    424.54 o 
   2  -1   3    25784.29    24950.90    520.30 o 
   3  -1   3      258.15      249.39      5.96 o 
   4  -1   3     1934.15     1881.82     24.56 o 
   5  -1   3       24.17       25.86      8.82 o 
   6  -1   3     2042.56     1986.89     31.87 o 
   7  -1   3     1258.99     1266.39     25.16 o 
   8  -1   3     1214.75     1223.18     34.86 o 
   9  -1   3      306.13      272.73     19.47 o 
  10  -1   3       69.40       44.13     23.79 o 
  11  -1   3      134.42      300.60    106.07 o 
 -11   0   3       64.65        9.98     25.01 o 
 -10   0   3       14.24      -18.49     18.49 o 
  -9   0   3       65.27       75.86     10.26 o 
  -8   0   3      842.94      877.76     15.49 o 
  -7   0   3      208.50      229.82     12.55 o 
  -6   0   3       42.24       48.26      8.88 o 
  -5   0   3      224.80      212.55      7.59 o 
  -4   0   3     1470.17     1553.76     18.63 o 
  -3   0   3       10.36       13.51      8.05 o 
  -2   0   3     1111.23     1224.14     28.84 o 
   1   0   3        0.73       16.80     13.57 o 
   2   0   3    11212.09    11621.28    215.21 o 
   3   0   3       22.70       17.91      7.61 o 
   4   0   3     1923.82     2193.67     32.44 o 
   5   0   3       29.73       43.15      5.98 o 
   6   0   3      847.43      840.61     23.12 o 
   7   0   3       12.55       27.53      9.11 o 
   8   0   3      115.32      161.79     21.49 o 
   9   0   3       19.76        9.13     12.20 o 
  10   0   3      227.11      238.34     31.12 o 
  11   0   3       28.77       25.98     93.74 o 
 -11   1   3       83.78      114.09     44.66 o 
 -10   1   3      776.89      795.35     61.73 o 
  -9   1   3       84.46       69.30     11.96 o 
  -8   1   3     1649.55     1712.33     28.36 o 
  -7   1   3       29.73       22.34     16.22 o 
  -6   1   3     5221.39     5272.42     64.35 o 
  -5   1   3     3333.11     3455.71     45.84 o 
  -4   1   3     4803.47     4836.21     48.36 o 
  -3   1   3      819.97      786.55     11.16 o 
  -2   1   3     2745.87     2640.22     35.00 o 
  -1   1   3     1670.28     1709.91     59.27 o 
   1   1   3    18100.38    18232.42    443.49 o 
   2   1   3    24482.04    25406.00    407.14 o 
   3   1   3       58.87       65.59      4.10 o 
   4   1   3     1884.11     1744.99     35.72 o 
   5   1   3        0.92       -4.07      5.57 o 
   6   1   3     2572.49     2519.26     48.52 o 
   7   1   3      869.76      827.85     29.47 o 
   8   1   3     1528.78     1599.11     35.11 o 
   9   1   3      160.65      167.68     14.78 o 
  10   1   3      141.33      218.08     53.99 o 
  11   1   3      284.91      290.10    113.14 o 
 -11   2   3        3.52        5.54    118.35 o 
 -10   2   3      232.69      253.27     39.17 o 
  -9   2   3      235.80      249.66     30.18 o 
  -8   2   3       58.61      139.61     19.89 o 
  -7   2   3      141.44      141.20     18.13 o 
  -6   2   3      733.40      728.73     13.14 o 
  -5   2   3      573.15      650.70     11.37 o 
  -4   2   3      129.87      172.89     10.32 o 
  -3   2   3     5877.10     6231.64     87.02 o 
  -2   2   3     1331.06     1329.84     22.64 o 
  -1   2   3      166.30      210.19      7.60 o 
   0   2   3     6177.54     6448.26     74.46 o 
   1   2   3       12.81       50.54      6.53 o 
   2   2   3      131.52      116.46     12.99 o 
   3   2   3       15.43       18.08      4.68 o 
   4   2   3     1695.13     1636.86     44.67 o 
   5   2   3        6.26       19.30     10.36 o 
   6   2   3      672.21      678.16     18.60 o 
   7   2   3       23.12       53.83     18.80 o 
   8   2   3       31.16       39.76     15.68 o 
   9   2   3        3.92       -2.51     13.37 o 
  10   2   3      125.31      235.44     88.04 o 
 -11   3   3        0.04      403.57    275.15 o 
 -10   3   3       13.17       26.34     33.97 o 
  -9   3   3      138.86      157.84     66.01 o 
  -8   3   3     1652.43     1660.57     43.10 o 
  -7   3   3      298.76      321.35     23.71 o 
  -6   3   3     6127.18     6420.61    109.13 o 
  -5   3   3     1651.23     1723.72     32.91 o 
  -4   3   3     2856.69     2754.07     28.38 o 
  -3   3   3       31.75       50.80      4.83 o 
  -2   3   3     4340.46     4304.73     44.81 o 
  -1   3   3     8045.75     8358.43    113.51 o 
   0   3   3    23847.95    24835.04    262.15 o 
   1   3   3        0.04        2.73      9.55 o 
   2   3   3     3437.88     3268.29     68.10 o 
   3   3   3       34.66       26.53      8.30 o 
   4   3   3     5884.57     6042.40     65.31 o 
   5   3   3      654.63      672.42     19.79 o 
   6   3   3     3933.38     4060.17     74.12 o 
   7   3   3      363.32      326.48     12.81 o 
   8   3   3     1223.30     1275.79     34.92 o 
   9   3   3       22.02       27.91     25.32 o 
  10   3   3      731.58      721.28     54.17 o 
 -11   4   3       28.47       48.80     56.29 o 
 -10   4   3        4.10      -17.08     29.69 o 
  -9   4   3       27.88      -10.99     21.75 o 
  -8   4   3      209.77      233.14     30.07 o 
  -7   4   3       67.12       87.00     18.83 o 
  -6   4   3      245.00      237.32     15.70 o 
  -5   4   3       37.74       90.66     20.79 o 
  -4   4   3       60.37       56.66      7.38 o 
  -3   4   3     1689.68     1825.85     52.36 o 
  -2   4   3      574.62      480.11      8.60 o 
  -1   4   3        7.98       13.25      5.29 o 
   0   4   3      210.43      224.32      6.14 o 
   1   4   3     1716.41     1740.53     24.01 o 
   2   4   3      227.47      246.42     12.71 o 
   3   4   3      417.35      369.58     18.17 o 
   4   4   3      902.24      896.89     21.73 o 
   5   4   3     1327.89     1359.43     39.33 o 
   6   4   3      107.82       85.24     10.71 o 
   7   4   3     1291.03     1230.83     35.25 o 
   8   4   3      327.78      352.41     24.26 o 
   9   4   3     1394.01     1541.88     63.44 o 
  10   4   3      112.98      155.45    153.20 o 
 -10   5   3     1398.62     1399.43    109.63 o 
  -9   5   3       24.10       47.06     33.40 o 
  -8   5   3     1206.86     1270.89     40.29 o 
  -7   5   3       74.84       77.89     15.50 o 
  -6   5   3     1469.86     1495.74     38.56 o 
  -5   5   3      994.24      994.03     25.66 o 
  -4   5   3     8116.41     8137.19     93.61 o 
  -3   5   3      726.87      788.88     20.52 o 
  -2   5   3    11401.92    11814.57    116.72 o 
  -1   5   3      147.10      165.71      8.55 o 
   0   5   3     2766.59     2652.07     32.11 o 
   1   5   3     1748.46     1817.83     23.17 o 
   2   5   3     5658.64     5825.01     68.16 o 
   3   5   3       14.03       -0.71     10.35 o 
   4   5   3     2899.93     2915.57     51.53 o 
   5   5   3      318.59      293.13     21.78 o 
   6   5   3      763.37      703.92     27.21 o 
   7   5   3       23.30       49.21     17.51 o 
   8   5   3      840.07      809.99     44.35 o 
   9   5   3      155.85      236.61     38.25 o 
  10   5   3      277.14       88.68     55.12 o 
 -10   6   3      222.32      301.56     53.11 o 
  -9   6   3       21.93       34.25     37.53 o 
  -8   6   3       86.87      167.24     40.58 o 
  -7   6   3      646.62      691.66     25.62 o 
  -6   6   3       36.47       68.13     20.21 o 
  -5   6   3     3032.82     3020.54     70.41 o 
  -4   6   3      639.23      631.65     17.66 o 
  -3   6   3       40.74       54.08      8.15 o 
  -2   6   3      167.27      145.33      7.55 o 
  -1   6   3     7429.95     7652.82     84.78 o 
   0   6   3       23.54       23.75      9.30 o 
   1   6   3     2554.39     2667.90     32.92 o 
   2   6   3      863.61      978.26     20.25 o 
   3   6   3      813.06      842.15     17.92 o 
   4   6   3       26.80       29.06     22.81 o 
   5   6   3     2167.73     2087.73     32.58 o 
   6   6   3       33.88       37.52     11.28 o 
   7   6   3     2123.51     2091.26     62.01 o 
   8   6   3      256.22      258.97     31.72 o 
   9   6   3       53.46       20.26     69.60 o 
  10   6   3        5.93      -33.98     84.11 o 
 -10   7   3      316.18      321.13     42.18 o 
  -9   7   3      106.22      126.30     28.83 o 
  -8   7   3      615.13      573.92     44.10 o 
  -7   7   3        3.86       14.64     21.01 o 
  -6   7   3     4071.74     4025.66     60.94 o 
  -5   7   3      819.14      695.44     22.58 o 
  -4   7   3     1360.18     1337.14     69.39 o 
  -3   7   3     1040.02      995.51     16.06 o 
  -2   7   3     3985.50     4057.89     45.40 o 
  -1   7   3     1280.73     1240.78     18.59 o 
   0   7   3     6507.69     6545.02     64.80 o 
   1   7   3      951.56     1118.76     16.85 o 
   2   7   3     1077.82     1073.11     35.40 o 
   3   7   3        2.55        0.69     39.47 o 
   4   7   3     1995.44     1996.26     40.38 o 
   5   7   3      456.13      430.86     19.79 o 
   6   7   3     1510.66     1536.06     39.17 o 
   7   7   3       93.20      102.72     22.48 o 
   8   7   3      143.91      162.03     30.40 o 
   9   7   3        0.14       50.05     55.01 o 
  -9   8   3      586.59      589.09     42.22 o 
  -8   8   3       90.19       81.65     30.13 o 
  -7   8   3        4.25       26.92     42.73 o 
  -6   8   3     1032.73      985.66     38.07 o 
  -5   8   3       40.19       43.61      7.64 o 
  -4   8   3      309.95      323.39     16.84 o 
  -3   8   3     5149.56     5265.62     57.68 o 
  -2   8   3       65.98       51.43      8.59 o 
  -1   8   3       55.67       69.13     11.98 o 
   0   8   3      636.07      654.81     13.85 o 
   1   8   3     1298.40     1286.71     19.76 o 
   2   8   3      896.59      953.45     17.89 o 
   3   8   3     2887.63     2764.43     41.76 o 
   4   8   3        5.38       -6.50     15.56 o 
   5   8   3     1029.61      932.72     38.40 o 
   6   8   3      357.10      314.62     18.15 o 
   7   8   3      201.32      213.93     28.79 o 
   8   8   3      110.73       71.03     39.14 o 
   9   8   3      545.97      600.65     85.21 o 
  -9   9   3      106.58      141.46     65.44 o 
  -8   9   3     1172.89     1076.81     46.30 o 
  -7   9   3      318.52      357.77     26.97 o 
  -6   9   3      154.34      162.80     47.62 o 
  -5   9   3      127.99      128.20     10.82 o 
  -4   9   3     3320.16     3326.98     39.83 o 
  -3   9   3       37.77        2.00     19.75 o 
  -2   9   3     1501.77     1594.87     24.50 o 
  -1   9   3       74.31       63.18     15.50 o 
   0   9   3     1043.10     1037.39     19.99 o 
   1   9   3       57.06       54.80     11.57 o 
   2   9   3     1927.92     2019.58     30.55 o 
   3   9   3      239.11      185.82     20.18 o 
   4   9   3      450.19      493.20     21.38 o 
   5   9   3        1.67       23.19     23.45 o 
   6   9   3       28.82       37.63     17.75 o 
   7   9   3        4.12       -2.99     30.72 o 
   8   9   3      299.05      357.84     75.53 o 
  -8  10   3      241.03      308.49     43.03 o 
  -7  10   3      834.36      917.21     63.56 o 
  -6  10   3      213.80      210.76     21.43 o 
  -5  10   3      446.18      436.71     22.16 o 
  -4  10   3      670.99      688.38     21.25 o 
  -3  10   3       17.46       37.07     14.61 o 
  -2  10   3      646.93      603.32     21.93 o 
  -1  10   3     5492.94     5541.14     74.97 o 
   0  10   3       93.92       73.96     18.11 o 
   1  10   3     2548.75     2503.68     34.94 o 
   2  10   3       76.27       43.54     27.89 o 
   3  10   3      142.89       85.83     20.27 o 
   4  10   3       58.51       70.38     19.79 o 
   5  10   3     1045.59     1022.78     90.86 o 
   6  10   3        2.65       38.52     40.55 o 
   7  10   3     1217.87     1209.36     55.09 o 
  -7  11   3      232.61      405.25     68.63 o 
  -6  11   3      961.88      855.90     79.24 o 
  -5  11   3     1269.49     1158.51     47.08 o 
  -4  11   3      586.63      599.67     16.95 o 
  -3  11   3      512.88      532.86     15.47 o 
  -2  11   3      296.83      276.59     14.59 o 
  -1  11   3      469.96      431.40     29.43 o 
   0  11   3      722.02      706.99     28.50 o 
   1  11   3      703.20      642.66     21.16 o 
   2  11   3      297.84      325.96     19.48 o 
   3  11   3       58.19       30.38     25.28 o 
   4  11   3       49.76      109.41     67.09 o 
   5  11   3      444.70      555.76     44.82 o 
   6  11   3      321.52      416.30     71.85 o 
   7  11   3      154.68      214.09     57.66 o 
  -7  12   3       69.91       25.55     66.54 o 
  -6  12   3        1.34       81.30     49.00 o 
  -5  12   3      123.04      127.03     32.86 o 
  -4  12   3      134.86      166.84     25.51 o 
  -3  12   3     1838.50     1794.21     64.05 o 
  -2  12   3      251.06      236.16     17.80 o 
  -1  12   3      907.82      896.66     50.51 o 
   0  12   3      268.38      276.62     21.79 o 
   1  12   3      956.67      933.28     38.66 o 
   2  12   3      340.97      350.28     30.76 o 
   3  12   3     1302.04     1338.76     69.66 o 
   4  12   3        1.26       -7.88     36.10 o 
   5  12   3      248.81      306.56     67.93 o 
   6  12   3       43.89       -5.12    166.89 o 
  -5  13   3       85.00       14.38     72.22 o 
  -4  13   3      480.41      442.73     34.17 o 
  -3  13   3      681.54      683.25     41.77 o 
  -2  13   3      261.67      263.74     32.45 o 
  -1  13   3     1771.62     1656.95     57.92 o 
   0  13   3        2.54      -45.20     45.20 o 
   1  13   3      310.69      273.58     37.72 o 
   2  13   3      433.10      446.69     46.92 o 
   3  13   3      953.12     1033.24     70.31 o 
   4  13   3      200.61      229.46     47.00 o 
   5  13   3      170.79      264.34     79.02 o 
  -4  14   3      100.55      139.18     37.96 o 
  -3  14   3      721.99      746.60     52.42 o 
  -2  14   3        3.42      -54.45     54.45 o 
  -1  14   3      561.07      525.52     76.79 o 
   0  14   3       44.76       61.35     44.54 o 
   1  14   3     1062.44     1051.91     70.76 o 
   2  14   3      212.23      219.74     60.89 o 
   3  14   3      614.76      400.92     52.23 o 
  -1 -15   4       31.95      -14.33     81.72 o 
   0 -15   4      105.69      174.08     71.66 o 
   1 -15   4       71.92       66.11     45.38 o 
  -3 -14   4      854.51      818.50     90.76 o 
  -1 -14   4     1320.86     1127.24     79.26 o 
   0 -14   4       80.58      116.53     37.80 o 
   1 -14   4      339.74      252.47     55.62 o 
   2 -14   4       36.57      -45.32     45.32 o 
   3 -14   4      707.28      656.65     48.71 o 
   4 -14   4       95.23      116.09     52.70 o 
  -5 -13   4      104.84      104.47     53.93 o 
  -4 -13   4      128.05       23.42     45.31 o 
  -3 -13   4      423.62      257.40     54.35 o 
  -2 -13   4       77.35       84.38     41.27 o 
  -1 -13   4      188.43      216.57     36.77 o 
   0 -13   4       15.60      -14.75     25.13 o 
   1 -13   4      553.03      546.28     34.98 o 
   2 -13   4      230.71      269.69     28.39 o 
   3 -13   4      237.62      176.03     36.17 o 
   4 -13   4      325.34      300.83     94.21 o 
   5 -13   4      138.29      163.69     32.82 o 
  -7 -12   4      188.83      272.07     49.94 o 
  -6 -12   4        6.02     -121.69    121.69 o 
  -5 -12   4     1629.01     1528.66     77.28 o 
  -4 -12   4       26.12       14.97     23.06 o 
  -3 -12   4     1575.02     1550.18     45.79 o 
  -2 -12   4      155.12      190.78     32.56 o 
  -1 -12   4      228.28      197.97     29.12 o 
   0 -12   4       14.93      -16.23     19.24 o 
   1 -12   4     1902.97     1860.71     38.62 o 
   2 -12   4      106.68      117.92     31.66 o 
   3 -12   4     1350.81     1384.87     96.64 o 
   4 -12   4      102.76       89.96     52.12 o 
   5 -12   4      139.38       97.61     42.98 o 
  -7 -11   4       89.80      141.54     31.94 o 
  -6 -11   4        2.25      -56.81     56.81 o 
  -5 -11   4      141.53       43.64     49.59 o 
  -4 -11   4      245.64      231.60     44.84 o 
  -3 -11   4      105.14       79.70     25.01 o 
  -2 -11   4      453.99      417.07     20.14 o 
  -1 -11   4       42.65       69.25     18.50 o 
   0 -11   4       76.74      106.35     17.27 o 
   1 -11   4      101.41       85.85     15.82 o 
   2 -11   4       11.93       23.31     16.93 o 
   3 -11   4      277.27      257.82     15.31 o 
   4 -11   4      927.30      942.36     22.10 o 
   5 -11   4      242.03      222.23     42.92 o 
   6 -11   4      221.67      255.45     91.12 o 
   7 -11   4       24.13      -16.95    100.27 o 
  -8 -10   4       38.76      -61.74     75.92 o 
  -7 -10   4     2614.90     2551.44    128.73 o 
  -6 -10   4       44.25       23.52     38.76 o 
  -5 -10   4      801.37      733.20     45.64 o 
  -4 -10   4       20.64       40.79     16.19 o 
  -3 -10   4      226.97      229.38     23.36 o 
  -2 -10   4      424.19      353.08     17.71 o 
  -1 -10   4     6583.86     6603.89    105.79 o 
   0 -10   4       57.82       76.91     20.51 o 
   1 -10   4     2638.48     2718.28     37.61 o 
   2 -10   4      289.53      323.08     20.63 o 
   3 -10   4      879.39      856.75     21.49 o 
   4 -10   4       15.28       15.80     11.66 o 
   5 -10   4     1746.52     1550.41    163.05 o 
   6 -10   4      550.82      510.64     79.62 o 
   7 -10   4      129.34      167.56     61.38 o 
   8 -10   4      126.23      213.13     49.70 o 
  -9  -9   4       64.44      155.38    103.09 o 
  -8  -9   4       73.43       37.53     38.50 o 
  -7  -9   4      102.43       84.96     21.11 o 
  -6  -9   4        7.51       48.33     21.71 o 
  -5  -9   4      330.76      278.87     14.04 o 
  -4  -9   4      468.59      473.38     35.58 o 
  -3  -9   4       81.24       74.40     12.71 o 
  -2  -9   4     1027.79     1072.07     22.00 o 
  -1  -9   4      148.64      202.39     15.29 o 
   0  -9   4      549.72      529.45     16.80 o 
   1  -9   4       84.72      121.41     12.89 o 
   2  -9   4     4067.15     4130.97     49.44 o 
   3  -9   4       11.08        2.14     17.32 o 
   4  -9   4      115.53      140.31     11.71 o 
   5  -9   4       11.61       10.21     10.93 o 
   6  -9   4      997.43     1029.03     76.74 o 
   7  -9   4       18.43      -22.02    110.46 o 
   8  -9   4      897.10      871.18     56.69 o 
  -9  -8   4     1039.55     1093.40     53.49 o 
  -8  -8   4      188.67      160.86     25.20 o 
  -7  -8   4      470.96      490.35     43.66 o 
  -6  -8   4      255.03      247.13     24.57 o 
  -5  -8   4     1554.52     1533.25     40.17 o 
  -4  -8   4       19.65       36.33     14.63 o 
  -3  -8   4     8482.31     8709.02    101.99 o 
  -2  -8   4      343.88      366.76     13.11 o 
  -1  -8   4     1294.23     1352.24     24.06 o 
   0  -8   4        1.86       -8.05     17.49 o 
   1  -8   4     4605.68     4669.12     58.52 o 
   2  -8   4       88.86       86.14     11.88 o 
   3  -8   4     1851.72     1829.23     30.78 o 
   4  -8   4       65.94       83.15     10.00 o 
   5  -8   4       77.93       63.86     14.19 o 
   7  -8   4      789.27      805.86     48.92 o 
   8  -8   4       68.51      123.32     51.18 o 
   9  -8   4       86.99      145.06    112.84 o 
 -10  -7   4        2.85      -29.85    125.82 o 
  -9  -7   4      214.61      191.34     33.21 o 
  -8  -7   4      473.78      534.30     59.80 o 
  -7  -7   4        6.88      -17.99     17.99 o 
  -6  -7   4     2525.76     2568.46     50.77 o 
  -5  -7   4     1859.83     1775.80     38.70 o 
  -4  -7   4     1247.13     1326.79     24.38 o 
  -3  -7   4       91.10       82.04     27.85 o 
  -2  -7   4     4327.15     4489.46     52.45 o 
  -1  -7   4      421.41      384.72     12.03 o 
   0  -7   4     8700.21     8899.30     92.69 o 
   1  -7   4     2991.53     3328.49     39.92 o 
   2  -7   4     1121.01     1070.03     21.56 o 
   3  -7   4      480.23      525.50     18.00 o 
   4  -7   4     4209.63     4078.97     96.93 o 
   5  -7   4        0.61        1.92      7.82 o 
   6  -7   4      739.31      741.51     55.78 o 
   7  -7   4      125.64      209.17     46.03 o 
   8  -7   4      241.42      225.60     37.79 o 
   9  -7   4        0.79      -36.06     36.06 o 
 -10  -6   4      123.14      126.66     66.21 o 
  -9  -6   4      430.16      361.65     22.72 o 
  -8  -6   4       62.92       51.40     17.78 o 
  -7  -6   4     2134.56     2174.96     44.84 o 
  -6  -6   4      153.22      157.92     17.30 o 
  -5  -6   4     4461.81     4552.46     59.75 o 
  -4  -6   4       91.34      108.98     13.36 o 
  -3  -6   4     1099.72     1096.26     24.21 o 
  -2  -6   4        2.63       -5.14     11.13 o 
  -1  -6   4    10192.31    10629.20    117.22 o 
   0  -6   4       67.87       45.45      8.78 o 
   1  -6   4     1247.57     1249.40     20.42 o 
   2  -6   4     1169.38     1324.39     21.11 o 
   3  -6   4      627.68      640.28     20.69 o 
   4  -6   4      248.32      234.37     18.11 o 
   5  -6   4     1524.22     1448.02     62.09 o 
   6  -6   4        5.60      -10.48     42.99 o 
   7  -6   4      852.76      897.44     54.74 o 
   8  -6   4       15.39       -6.18     26.78 o 
   9  -6   4       21.33       -1.50     39.48 o 
  10  -6   4       13.83      -45.59     45.59 o 
 -10  -5   4     1490.38     1280.97     49.47 o 
  -9  -5   4       45.88       31.14     24.06 o 
  -8  -5   4      661.72      626.20     22.27 o 
  -7  -5   4       89.63       66.48     16.96 o 
  -6  -5   4      686.67      750.73     20.46 o 
  -5  -5   4     1446.05     1539.77     28.13 o 
  -4  -5   4     8560.86     8833.65    133.94 o 
  -3  -5   4      776.14      817.89     15.89 o 
  -2  -5   4     8926.75     9488.18    116.54 o 
  -1  -5   4       55.09       65.87      9.81 o 
   0  -5   4     2251.12     2254.17     40.46 o 
   1  -5   4     2144.86     2236.42     27.72 o 
   2  -5   4     5730.15     5592.50     66.74 o 
   3  -5   4        2.29       -2.39      5.98 o 
   4  -5   4     2312.40     2343.20     62.92 o 
   5  -5   4      169.03      174.36     21.59 o 
   6  -5   4     1235.75     1183.91     46.12 o 
   7  -5   4       79.05       44.46     21.81 o 
   8  -5   4     1196.79     1299.44     47.08 o 
   9  -5   4      252.45      184.75     47.77 o 
  10  -5   4      295.17      239.32     70.17 o 
 -11  -4   4       67.31       32.66     39.99 o 
 -10  -4   4        6.73       -9.78     33.83 o 
  -9  -4   4      190.72      218.96     17.49 o 
  -8  -4   4       84.56       82.99     20.63 o 
  -7  -4   4      973.73      995.85     25.60 o 
  -6  -4   4       11.56       14.26     10.93 o 
  -5  -4   4      402.01      449.01     15.98 o 
  -4  -4   4      106.83       49.92     16.73 o 
  -3  -4   4     4988.44     5400.42     53.75 o 
  -2  -4   4       77.78       27.20      9.12 o 
  -1  -4   4      299.38      290.82      8.97 o 
   0  -4   4      295.32      326.53      9.27 o 
   1  -4   4     2457.78     2391.40     41.08 o 
   2  -4   4       95.71      109.19     13.08 o 
   3  -4   4      226.88      191.59      7.92 o 
   4  -4   4     1142.30     1063.45     25.61 o 
   5  -4   4      910.61      899.18     29.57 o 
   6  -4   4      168.87      158.95     27.13 o 
   7  -4   4      342.03      288.58     22.00 o 
   8  -4   4      264.78      293.49     32.48 o 
   9  -4   4      363.87      356.38     32.86 o 
  10  -4   4      167.62      166.11     45.47 o 
 -11  -3   4       21.07       43.08     44.61 o 
 -10  -3   4        6.92       35.68     23.99 o 
  -9  -3   4      109.43      121.68     20.65 o 
  -8  -3   4     1077.85     1067.60     21.78 o 
  -7  -3   4      610.85      569.53     19.54 o 
  -6  -3   4     5249.41     5363.38     56.76 o 
  -5  -3   4        2.57       -3.82     12.87 o 
  -4  -3   4     1498.32     1479.84     23.51 o 
  -3  -3   4     3224.29     3345.56     37.73 o 
  -2  -3   4     9478.97     9695.51    123.86 o 
  -1  -3   4     9243.03     9921.67    138.17 o 
   0  -3   4    24004.92    24291.76    395.95 o 
   1  -3   4      530.96      555.94     10.59 o 
   2  -3   4     3663.66     3364.23     41.26 o 
   3  -3   4      148.22      132.72     12.22 o 
   4  -3   4     5256.40     4915.20    119.60 o 
   5  -3   4     1540.39     1459.95     37.65 o 
   6  -3   4     3366.28     3165.24     79.48 o 
   7  -3   4      210.65      189.68     14.15 o 
   8  -3   4     1038.60     1022.16     36.14 o 
   9  -3   4        6.17       -2.72     27.01 o 
  10  -3   4      778.16      798.60     45.63 o 
 -11  -2   4       58.76       61.63     32.72 o 
 -10  -2   4      781.46      797.45     31.38 o 
  -9  -2   4       10.26       17.17     18.31 o 
  -8  -2   4       60.40       77.66     15.46 o 
  -7  -2   4      545.73      600.79     21.32 o 
  -6  -2   4     1354.56     1395.87     29.66 o 
  -5  -2   4       51.77       49.55      8.29 o 
  -4  -2   4     1886.18     1870.55     26.52 o 
  -3  -2   4     3092.20     3262.62     71.16 o 
  -2  -2   4     6446.95     6458.10    128.19 o 
  -1  -2   4     2526.86     2691.50     62.36 o 
   0  -2   4      795.14      762.50     17.96 o 
   1  -2   4      627.62      630.56     11.55 o 
   2  -2   4       54.29       62.94     14.43 o 
   3  -2   4        6.05        8.40      6.86 o 
   4  -2   4       13.17       29.03      6.97 o 
   5  -2   4       56.03       77.99     11.63 o 
   6  -2   4     1146.54     1112.50     29.42 o 
   7  -2   4      243.65      252.36     15.25 o 
   8  -2   4       32.23       38.41     17.50 o 
   9  -2   4      403.06      336.56     27.69 o 
  10  -2   4      193.61      180.99     35.37 o 
 -11  -1   4       78.39       52.45     52.99 o 
 -10  -1   4      590.56      619.78     31.86 o 
  -9  -1   4      832.06      808.58     28.21 o 
  -8  -1   4     1762.74     1851.79     27.16 o 
  -7  -1   4       28.95       35.28     10.88 o 
  -6  -1   4     1336.47     1316.36     17.49 o 
  -5  -1   4     1741.06     1668.64     29.62 o 
  -4  -1   4     2577.83     2656.46     37.99 o 
  -3  -1   4      220.98      183.09      6.66 o 
  -2  -1   4    10066.42    10282.76    193.80 o 
  -1  -1   4       36.17      127.62     15.87 o 
   0  -1   4    27847.80    26542.35    617.27 o 
   1  -1   4      400.05      395.60      9.33 o 
   2  -1   4     9832.63     8954.95    174.25 o 
   3  -1   4        8.86       17.83      9.29 o 
   4  -1   4     5277.12     5151.56     48.66 o 
   5  -1   4      241.94      238.06      8.26 o 
   6  -1   4     5989.50     5950.50     74.64 o 
   7  -1   4       94.73      101.89     10.58 o 
   8  -1   4     1213.94     1169.39     46.75 o 
   9  -1   4        4.44       12.16     17.37 o 
  10  -1   4      157.74       86.34     24.05 o 
 -11   0   4       10.99      -21.44     31.22 o 
 -10   0   4       97.84      132.64     27.09 o 
  -9   0   4      115.24      129.90     12.61 o 
  -8   0   4     5853.18     5899.39    151.48 o 
  -7   0   4       70.03      104.82     11.36 o 
  -6   0   4      974.74     1003.66     20.42 o 
  -5   0   4      115.40      154.79      7.51 o 
  -4   0   4     4136.40     4140.63     42.39 o 
  -3   0   4      153.10      136.86      7.58 o 
  -2   0   4    15484.72    15683.48    242.19 o 
  -1   0   4      109.29      197.59     19.24 o 
   0   0   4     2648.52     2300.12     58.71 o 
   1   0   4      107.03      126.48     12.77 o 
   2   0   4    15874.42    15685.79    514.12 o 
   3   0   4        0.79        8.68      4.80 o 
   4   0   4    11759.91    12360.53    138.87 o 
   5   0   4       38.09       51.82      8.08 o 
   6   0   4        2.37       11.20      8.54 o 
   7   0   4      227.66      220.79     16.86 o 
   8   0   4      119.54       88.77     12.55 o 
   9   0   4       23.20       13.07     20.44 o 
  10   0   4      174.92      140.69     35.65 o 
 -11   1   4        3.54      -49.82     49.82 o 
 -10   1   4      632.50      538.98     27.94 o 
  -9   1   4      143.16      134.08     22.45 o 
  -8   1   4     1169.07     1107.65     18.18 o 
  -7   1   4      670.99      684.90     21.87 o 
  -6   1   4      830.55      872.69     14.34 o 
  -5   1   4      256.84      241.39      9.81 o 
  -4   1   4     2661.59     2714.79     28.73 o 
  -3   1   4      136.14      132.04      5.04 o 
  -2   1   4    15236.04    14744.55    315.96 o 
  -1   1   4      176.57      196.22      7.84 o 
   0   1   4    23299.45    22819.68    401.74 o 
   1   1   4      344.44      383.73     13.42 o 
   2   1   4     6650.14     6171.49    222.86 o 
   3   1   4        0.95       -5.11      5.11 o 
   4   1   4     6267.34     6263.56    154.20 o 
   5   1   4      212.73      221.00     11.71 o 
   6   1   4     4700.67     4898.81     73.71 o 
   7   1   4      258.03      210.78     13.88 o 
   8   1   4      840.26      794.67     34.21 o 
   9   1   4       15.85       18.41     29.18 o 
  10   1   4      209.25      231.78     90.97 o 
 -11   2   4        9.70      -84.60     84.60 o 
 -10   2   4     1672.64     1581.41    121.06 o 
  -9   2   4       23.08       -3.47     18.27 o 
  -8   2   4      193.81      205.14     49.93 o 
  -7   2   4       26.51       40.95     13.02 o 
  -6   2   4     2611.20     2561.97     43.52 o 
  -5   2   4      561.53      605.68     17.30 o 
  -4   2   4     6344.80     6324.28     85.83 o 
  -3   2   4      815.25      831.62     14.75 o 
  -2   2   4     4684.65     4402.70     60.81 o 
  -1   2   4     4872.50     5061.98     56.05 o 
   0   2   4       31.41       19.46      9.15 o 
   1   2   4      319.09      291.80      8.40 o 
   2   2   4     1009.48     1056.43     26.22 o 
   3   2   4      566.91      567.02     15.36 o 
   4   2   4      195.91      181.33     11.12 o 
   5   2   4     1708.61     1731.12     48.52 o 
   6   2   4      561.90      545.51     23.44 o 
   7   2   4     1574.56     1570.97     28.13 o 
   8   2   4       12.91       26.21     13.15 o 
   9   2   4      189.08      183.29     28.78 o 
  10   2   4       37.56      -17.07     76.07 o 
 -11   3   4       22.95      -43.27     43.27 o 
 -10   3   4        8.75       19.59     26.97 o 
  -9   3   4        0.19       19.02     24.38 o 
  -8   3   4     1182.02     1144.57     33.31 o 
  -7   3   4     1506.68     1472.29     33.58 o 
  -6   3   4     4202.02     4241.99     67.39 o 
  -5   3   4     1231.81     1235.32     25.30 o 
  -4   3   4     1204.66     1152.52     16.01 o 
  -3   3   4     4557.26     4693.61     53.28 o 
  -2   3   4    14283.06    15255.30    194.05 o 
  -1   3   4     2768.93     2966.30     35.14 o 
   0   3   4    15782.23    16332.33    158.57 o 
   1   3   4     1679.42     1530.42     21.40 o 
   2   3   4     2820.45     2710.71     39.67 o 
   3   3   4      229.58      202.03     10.91 o 
   4   3   4     3141.03     3010.17     79.53 o 
   5   3   4     1498.98     1509.54     33.43 o 
   6   3   4     1799.24     1717.08     44.42 o 
   7   3   4      177.54      171.44     10.89 o 
   8   3   4      405.81      407.62     30.88 o 
   9   3   4        3.10       -0.65     31.04 o 
  10   3   4      318.10      380.95     55.37 o 
 -11   4   4      142.76        3.24     67.55 o 
 -10   4   4      223.73      195.40     31.55 o 
  -9   4   4       57.63       78.60     23.30 o 
  -8   4   4     1167.02     1190.64     47.92 o 
  -7   4   4      203.23      194.47     36.02 o 
  -6   4   4       48.67       41.61     21.20 o 
  -5   4   4       29.30       34.45     29.89 o 
  -4   4   4      503.32      428.10     10.93 o 
  -3   4   4     3097.94     3122.38     49.97 o 
  -2   4   4     3436.00     3524.57     38.58 o 
  -1   4   4     1114.83     1189.86     18.05 o 
   0   4   4     3260.80     3345.88     36.45 o 
   1   4   4     1793.40     1901.12     23.60 o 
   2   4   4     2185.68     2126.62     46.00 o 
   3   4   4     3126.25     3180.49     56.19 o 
   4   4   4     2173.72     2152.42     29.55 o 
   5   4   4     1083.82     1057.18     27.92 o 
   6   4   4       14.52       26.50     19.14 o 
   7   4   4       19.65        9.17     12.28 o 
   8   4   4        5.61      -16.91     16.91 o 
   9   4   4      602.30      717.52    105.93 o 
  10   4   4      416.12      393.34     68.83 o 
 -10   5   4      224.84      248.97     61.20 o 
  -9   5   4      243.99      249.49     46.67 o 
  -8   5   4      336.57      341.55     23.39 o 
  -7   5   4      121.01      130.49     20.24 o 
  -6   5   4       29.47       59.15     26.50 o 
  -5   5   4      578.72      601.18     34.92 o 
  -4   5   4     4759.46     4610.32    164.35 o 
  -3   5   4     2035.58     2160.91     26.45 o 
  -2   5   4     1320.47     1269.18     19.89 o 
  -1   5   4        9.69       17.06     11.68 o 
   0   5   4       46.75       50.27      5.54 o 
   1   5   4      493.26      419.89     12.32 o 
   2   5   4     6612.87     6979.18    112.92 o 
   3   5   4      997.83     1081.00     38.03 o 
   4   5   4     2360.24     2387.07     39.92 o 
   5   5   4        3.84       33.27     14.27 o 
   6   5   4      131.36      115.12     12.74 o 
   7   5   4        6.73       38.03     20.73 o 
   8   5   4     2010.67     2086.25     45.56 o 
   9   5   4      209.21      292.76     52.68 o 
  10   5   4      450.89      559.13     65.47 o 
 -10   6   4       74.28       82.61     34.51 o 
  -9   6   4      206.58      259.16     30.71 o 
  -8   6   4      159.56      166.52     24.76 o 
  -7   6   4        1.74       -1.42     25.13 o 
  -6   6   4     1776.50     1968.17     44.95 o 
  -5   6   4      396.59      396.25     16.35 o 
  -4   6   4      814.04      802.57     19.85 o 
  -3   6   4       95.97      112.34      7.91 o 
  -2   6   4     1449.56     1433.89     49.59 o 
  -1   6   4     2404.44     2404.34     67.23 o 
   0   6   4     2072.14     2066.71     27.72 o 
   1   6   4      819.13      831.64     20.69 o 
   2   6   4     1740.30     1736.35     28.39 o 
   3   6   4       36.70       44.38     15.37 o 
   4   6   4     2101.94     2179.45     40.84 o 
   5   6   4     1518.85     1453.87     54.99 o 
   6   6   4     1512.51     1411.40     53.78 o 
   7   6   4     1019.10      955.58     95.49 o 
   8   6   4      902.56      902.46     35.42 o 
   9   6   4       11.94       20.24     72.92 o 
 -10   7   4       62.28       90.89     65.18 o 
  -9   7   4      315.07      350.75     38.45 o 
  -8   7   4      151.68      125.20     51.17 o 
  -7   7   4      204.72      194.71     34.74 o 
  -6   7   4     1274.53     1260.04     68.27 o 
  -5   7   4      676.35      618.39     25.39 o 
  -4   7   4      233.29      205.40      9.06 o 
  -3   7   4     2067.12     2044.70     27.65 o 
  -2   7   4      359.67      373.75     16.09 o 
  -1   7   4      807.69      879.73     16.54 o 
   0   7   4      889.23      869.28     20.52 o 
   1   7   4     1144.50     1261.86     18.07 o 
   2   7   4      420.46      456.69     17.54 o 
   3   7   4     1929.08     1907.92     33.53 o 
   4   7   4      224.88      235.72     15.83 o 
   5   7   4     1418.93     1457.56     42.78 o 
   6   7   4     3460.29     3519.68     82.80 o 
   7   7   4      281.60      206.48     25.76 o 
   8   7   4       10.88       29.71     25.29 o 
   9   7   4       89.73       50.39     46.58 o 
  -9   8   4      130.34      147.49     77.85 o 
  -8   8   4      466.15      451.39     30.17 o 
  -7   8   4       82.46       69.23     27.05 o 
  -6   8   4     1372.54     1385.51     96.58 o 
  -5   8   4      180.21      168.80     14.05 o 
  -4   8   4     2231.49     2288.38     42.22 o 
  -3   8   4      741.59      721.47     16.35 o 
  -2   8   4     1672.05     1735.81     28.26 o 
  -1   8   4       21.01       38.24     15.05 o 
   0   8   4     2425.83     2511.84     57.65 o 
   1   8   4      150.78      166.93      9.52 o 
   2   8   4      865.86      849.77     22.09 o 
   3   8   4     2830.67     2868.10     81.60 o 
   4   8   4      162.42      171.53     18.58 o 
   5   8   4     1550.27     1446.67     61.79 o 
   6   8   4      694.61      658.15     40.19 o 
   7   8   4      315.00      321.80     32.18 o 
   8   8   4      120.76      253.51     48.71 o 
  -9   9   4       50.19       57.35     82.93 o 
  -8   9   4      600.30      597.45     53.64 o 
  -7   9   4      204.09      228.34     38.43 o 
  -6   9   4      243.66      244.40     23.66 o 
  -5   9   4      532.20      493.83     22.43 o 
  -4   9   4     1226.34     1143.08     30.49 o 
  -3   9   4     1260.81     1276.29     33.27 o 
  -2   9   4      163.08      179.34     11.86 o 
  -1   9   4     3322.03     3403.63     50.01 o 
   0   9   4      395.72      466.53     13.59 o 
   1   9   4     1442.80     1458.51     25.16 o 
   2   9   4      368.08      337.90     17.34 o 
   3   9   4      966.46     1023.79     36.85 o 
   4   9   4      689.92      682.11     28.44 o 
   5   9   4      727.05      648.97     28.29 o 
   6   9   4      641.03      526.77     47.76 o 
   7   9   4      243.90      279.71     47.24 o 
   8   9   4      388.14      449.14     52.95 o 
  -8  10   4      624.41      649.72     59.71 o 
  -7  10   4      166.13      320.36     55.55 o 
  -6  10   4      743.24      707.09     46.64 o 
  -5  10   4      218.95      224.45     11.22 o 
  -4  10   4      352.82      388.47     18.79 o 
  -3  10   4        3.66       19.50     11.57 o 
  -2  10   4       18.08       20.84     11.99 o 
  -1  10   4      639.39      664.20     21.74 o 
   0  10   4     1038.29     1021.45     21.25 o 
   1  10   4      246.01      240.42     18.17 o 
   2  10   4      286.93      295.67     23.63 o 
   3  10   4       24.03       43.48     30.56 o 
   4  10   4      574.00      609.29     52.24 o 
   5  10   4     1240.07     1131.44     73.50 o 
   6  10   4      219.21      206.82     50.88 o 
   7  10   4     1024.29     1092.62    138.48 o 
  -7  11   4      262.28      228.40     51.97 o 
  -6  11   4     1050.05     1188.38    111.44 o 
  -5  11   4     1529.19     1582.15     33.49 o 
  -4  11   4      304.96      263.17     18.08 o 
  -3  11   4     1370.98     1368.88     47.23 o 
  -2  11   4      184.59      218.11     26.98 o 
  -1  11   4      329.26      338.12     19.32 o 
   0  11   4     1669.66     1622.87     47.98 o 
   1  11   4     3589.14     3543.97    101.35 o 
   2  11   4      557.09      640.26     36.42 o 
   3  11   4     1719.10     1656.48     44.24 o 
   4  11   4      158.52      150.41     24.14 o 
   5  11   4      196.63      190.29     45.65 o 
   6  11   4      163.15      204.01     53.88 o 
  -6  12   4      100.85       83.46     52.51 o 
  -5  12   4       18.90      -13.88     20.81 o 
  -4  12   4      243.40      271.05     37.59 o 
  -3  12   4      530.36      518.98     51.59 o 
  -2  12   4      401.59      413.62     19.75 o 
  -1  12   4      150.54      166.07     26.96 o 
   0  12   4       55.76       62.23     22.17 o 
   1  12   4      269.16      221.71     23.57 o 
   2  12   4       94.74      121.90     37.19 o 
   3  12   4      584.84      546.33     61.82 o 
   4  12   4        9.00       35.88     41.27 o 
   5  12   4       90.93       20.65     33.44 o 
   6  12   4       32.81      -56.64     57.63 o 
  -5  13   4      154.79      216.17     44.69 o 
  -4  13   4      334.26      382.60     42.96 o 
  -3  13   4      844.81      861.53     56.07 o 
  -2  13   4      229.01      190.99     29.78 o 
  -1  13   4     2271.18     2311.79     62.27 o 
   0  13   4       65.43      112.62     42.14 o 
   1  13   4       66.08      105.68     43.86 o 
   2  13   4       38.61       -4.86     61.86 o 
   3  13   4      713.29      635.08     82.79 o 
   4  13   4       14.29       42.02     44.75 o 
  -3  14   4      129.87       45.38     37.76 o 
  -2  14   4       83.37      144.64     40.40 o 
  -1  14   4        2.70      -19.11     69.55 o 
   0  14   4      314.81      230.96     42.01 o 
   1  14   4      410.16      526.71     60.95 o 
   2  14   4      319.85      356.56    134.02 o 
  -1 -15   5       85.03      209.27     89.89 o 
   0 -15   5       49.82      112.76     47.44 o 
  -3 -14   5      901.60      812.93     67.08 o 
  -2 -14   5       14.61       36.57     61.02 o 
  -1 -14   5     1515.74     1418.85     94.26 o 
   0 -14   5      110.85       36.42     67.34 o 
   1 -14   5      628.91      515.01     39.50 o 
   2 -14   5        2.41       34.63     41.59 o 
   3 -14   5      981.93      927.94     75.61 o 
  -5 -13   5       80.43      258.84     94.10 o 
  -4 -13   5      124.23      132.63     51.26 o 
  -3 -13   5      695.35      659.09     61.38 o 
  -2 -13   5       12.46      -15.57     33.54 o 
  -1 -13   5      169.27      130.04     39.03 o 
   0 -13   5        1.58       22.02     30.22 o 
   1 -13   5       38.36        8.15     24.17 o 
   2 -13   5      370.31      374.42     58.35 o 
   3 -13   5      493.75      533.22    101.47 o 
   4 -13   5      202.97       88.51     38.16 o 
   5 -13   5        2.38      -34.21     34.21 o 
  -7 -12   5      198.80       40.94    106.28 o 
  -6 -12   5       11.90      -81.62    129.29 o 
  -5 -12   5     1060.64      997.23     89.33 o 
  -4 -12   5       44.53       -0.41     31.64 o 
  -3 -12   5     2882.90     2852.82    103.25 o 
  -2 -12   5        2.28      -20.99     20.99 o 
  -1 -12   5      939.57      879.32     28.92 o 
   0 -12   5      546.76      572.84     26.29 o 
   1 -12   5     1909.81     1917.53     44.09 o 
   2 -12   5       25.47       45.84     23.20 o 
   3 -12   5     1608.65     1564.55     72.59 o 
   4 -12   5        0.87       -2.31     36.14 o 
   5 -12   5      159.72      153.59     33.07 o 
  -7 -11   5      361.27      262.38     63.39 o 
  -6 -11   5      148.15      132.83     74.33 o 
  -5 -11   5     1256.48     1178.44     77.36 o 
  -4 -11   5      155.50      231.43     34.72 o 
  -3 -11   5      226.68      192.55     25.22 o 
  -2 -11   5      479.43      472.13     22.59 o 
  -1 -11   5      505.58      489.51     32.62 o 
   0 -11   5      201.10      275.78     18.76 o 
   1 -11   5      320.08      322.88     22.80 o 
   2 -11   5      114.33      100.98     16.73 o 
   3 -11   5       20.95       30.62     22.85 o 
   4 -11   5      537.24      550.39     24.47 o 
   5 -11   5      202.43      177.00     20.50 o 
   6 -11   5      368.12      455.11     72.63 o 
   7 -11   5        5.79     -102.84    102.84 o 
  -8 -10   5      116.66       43.51     72.07 o 
  -7 -10   5     2050.84     1752.41    258.53 o 
  -6 -10   5       19.41      -34.42     62.62 o 
  -5 -10   5      856.28      843.04     42.88 o 
  -4 -10   5      520.65      511.56     19.08 o 
  -3 -10   5      184.92      179.71     15.90 o 
  -2 -10   5      555.12      598.61     23.80 o 
  -1 -10   5     5809.31     5976.27     69.64 o 
   0 -10   5        1.46      -13.88     13.88 o 
   1 -10   5     1547.35     1616.05     27.85 o 
   2 -10   5      208.18      207.67     14.97 o 
   3 -10   5      184.10      180.55     16.70 o 
   4 -10   5       19.81       37.42     32.43 o 
   5 -10   5     1108.30     1014.39     76.10 o 
   6 -10   5       17.96      -62.72     66.01 o 
   7 -10   5      332.94      499.08     99.24 o 
   8 -10   5       70.53      151.90     50.00 o 
  -9  -9   5      213.36      287.40     82.39 o 
  -8  -9   5      283.44      150.92     79.93 o 
  -7  -9   5      361.55      310.83     31.81 o 
  -6  -9   5       93.62       67.30     25.93 o 
  -5  -9   5      220.93      239.18     24.81 o 
  -4  -9   5     4354.70     4390.07     84.13 o 
  -3  -9   5      120.32      132.50     15.18 o 
  -2  -9   5      505.78      517.01     16.65 o 
  -1  -9   5       13.70       -0.56     13.21 o 
   0  -9   5     1267.51     1367.28     33.23 o 
   1  -9   5      276.47      309.82     16.30 o 
   2  -9   5     2184.95     2291.45     47.46 o 
   3  -9   5      276.54      293.85     28.10 o 
   4  -9   5      456.23      485.61     30.45 o 
   5  -9   5       55.73       63.10     25.46 o 
   6  -9   5      214.94      123.13     67.96 o 
   7  -9   5       27.41       37.09     57.17 o 
   8  -9   5      529.56      535.73     83.48 o 
  -9  -8   5     1018.98     1202.85    115.93 o 
  -8  -8   5       35.65       47.60     34.57 o 
  -7  -8   5       38.15       21.17     24.67 o 
  -6  -8   5      942.61      910.59     28.46 o 
  -5  -8   5      574.89      539.62     18.55 o 
  -4  -8   5     1041.17     1052.14     23.80 o 
  -3  -8   5     2940.83     3060.14     41.10 o 
  -2  -8   5      206.40      210.48     12.52 o 
  -1  -8   5       72.41      120.79     16.39 o 
   0  -8   5      853.91      904.69     19.16 o 
   1  -8   5     1327.51     1305.63     22.67 o 
   2  -8   5     1153.25     1185.12     45.16 o 
   3  -8   5     1950.94     1992.19     32.50 o 
   4  -8   5       41.37        5.57     10.57 o 
   5  -8   5      849.94      726.22     48.01 o 
   6  -8   5      576.30      634.33     56.86 o 
   7  -8   5      221.29      398.63    165.14 o 
   8  -8   5      177.57      226.45     38.85 o 
   9  -8   5      419.91      489.56     59.00 o 
 -10  -7   5       37.77       79.77     60.17 o 
  -9  -7   5      224.41      153.92     54.20 o 
  -8  -7   5      364.64      381.16     34.65 o 
  -7  -7   5      257.68      316.99     23.45 o 
  -6  -7   5     1920.62     1999.80     37.13 o 
  -5  -7   5      180.89      171.00     11.49 o 
  -4  -7   5      329.55      344.65     21.88 o 
  -3  -7   5     1956.58     1992.04     30.28 o 
  -2  -7   5     1666.66     1713.60     26.56 o 
  -1  -7   5     2236.04     2301.59     31.39 o 
   0  -7   5     1071.71     1024.54     25.71 o 
   1  -7   5      137.79      162.09     10.93 o 
   2  -7   5      443.58      513.22     14.55 o 
   3  -7   5      692.71      729.68     15.73 o 
   4  -7   5     1775.80     1740.23     43.52 o 
   5  -7   5     1336.77     1352.57     29.39 o 
   6  -7   5     2853.60     3135.38    186.41 o 
   7  -7   5      131.87      105.77     52.39 o 
   8  -7   5      118.38      139.54     40.50 o 
   9  -7   5       65.88      108.70     39.92 o 
 -10  -6   5       15.46       79.37     31.26 o 
  -9  -6   5        4.71       16.58     20.12 o 
  -8  -6   5        4.28       17.72     19.99 o 
  -7  -6   5      665.75      633.09     31.11 o 
  -6  -6   5     1060.27     1155.98     27.40 o 
  -5  -6   5     1279.66     1400.37     30.82 o 
  -4  -6   5      205.75      247.70     11.85 o 
  -3  -6   5       36.61       75.86     12.06 o 
  -2  -6   5      450.44      471.33     14.57 o 
  -1  -6   5     4529.72     4492.53     72.50 o 
   0  -6   5     1294.47     1232.11     21.36 o 
   1  -6   5      790.91      768.04     24.46 o 
   2  -6   5      359.21      324.49     11.10 o 
   3  -6   5      204.79      213.39     11.09 o 
   4  -6   5     1593.91     1599.45     68.53 o 
   5  -6   5     1330.99     1320.44     26.70 o 
   6  -6   5      963.97      926.89     59.20 o 
   7  -6   5      496.63      533.40     32.60 o 
   8  -6   5      871.54      915.58     60.40 o 
   9  -6   5       31.05       77.13     59.72 o 
 -10  -5   5      261.22      163.89     35.52 o 
  -9  -5   5      685.53      692.76     30.16 o 
  -8  -5   5      116.21      157.18     24.66 o 
  -7  -5   5       21.87        9.18     15.94 o 
  -6  -5   5       32.32       46.05     16.86 o 
  -5  -5   5      412.84      453.02     19.06 o 
  -4  -5   5     4017.90     3980.00     66.42 o 
  -3  -5   5     2200.71     2310.50     27.99 o 
  -2  -5   5      458.39      423.39     13.95 o 
  -1  -5   5      267.54      245.69      8.91 o 
   0  -5   5      124.38      101.37      7.86 o 
   1  -5   5      187.17      166.86     11.13 o 
   2  -5   5     7213.04     7431.98     96.15 o 
   3  -5   5      348.79      397.66     12.33 o 
   4  -5   5     2356.57     2202.89     73.68 o 
   5  -5   5       57.09       43.34     11.54 o 
   6  -5   5      406.87      333.58     20.39 o 
   7  -5   5       13.45      -18.18     21.61 o 
   8  -5   5     2869.34     3145.52     94.01 o 
   9  -5   5       24.32       -1.53     33.59 o 
  10  -5   5      404.64      349.43     80.17 o 
 -11  -4   5        3.10       23.24     50.09 o 
 -10  -4   5       76.77       73.35     49.31 o 
  -9  -4   5      541.23      440.75     44.10 o 
  -8  -4   5     1215.64     1287.27     25.94 o 
  -7  -4   5      622.55      596.74     17.73 o 
  -6  -4   5       81.75       64.20     20.18 o 
  -5  -4   5      722.16      793.55     19.43 o 
  -4  -4   5      301.35      269.67     21.51 o 
  -3  -4   5     3521.81     3559.37     82.22 o 
  -2  -4   5     5274.98     5388.64     53.89 o 
  -1  -4   5     1575.82     1732.59     35.52 o 
   0  -4   5     3806.08     3830.30     72.45 o 
   1  -4   5     2311.41     2463.84     31.99 o 
   2  -4   5     2217.63     2068.75     25.93 o 
   3  -4   5     2410.44     2412.71     76.66 o 
   4  -4   5     3196.64     2982.81     81.46 o 
   5  -4   5       85.31       85.48     11.82 o 
   6  -4   5       74.83       59.73     14.90 o 
   7  -4   5      272.48      259.49      9.63 o 
   8  -4   5        4.28       16.85     25.03 o 
   9  -4   5      177.83      155.76     32.00 o 
  10  -4   5      569.78      618.46     49.87 o 
 -11  -3   5       50.62       86.57     39.50 o 
 -10  -3   5        2.36        5.21     59.25 o 
  -9  -3   5      421.85      469.11     36.69 o 
  -8  -3   5      264.92      263.34     16.84 o 
  -7  -3   5     3474.28     3524.83     64.80 o 
  -6  -3   5     2318.73     2341.94     30.76 o 
  -5  -3   5     2893.04     2965.56     40.12 o 
  -4  -3   5      739.05      670.50     17.76 o 
  -3  -3   5     1897.90     1797.07     33.22 o 
  -2  -3   5     8277.47     8851.78    221.45 o 
  -1  -3   5      587.97      603.27     16.44 o 
   0  -3   5     9503.04     9545.72    235.90 o 
   1  -3   5      538.15      475.13     12.16 o 
   2  -3   5     1494.04     1455.38     23.24 o 
   3  -3   5      166.50      152.71      7.10 o 
   4  -3   5     2552.36     2464.33     41.98 o 
   5  -3   5       16.09       46.92      7.73 o 
   6  -3   5     1923.85     1831.36     35.47 o 
   7  -3   5      273.70      253.61     13.66 o 
   8  -3   5      205.06      215.31     11.04 o 
   9  -3   5        3.78       26.84     49.85 o 
  10  -3   5      544.34      458.85     47.54 o 
 -11  -2   5       77.44      104.12     33.05 o 
 -10  -2   5     1528.24     1548.86     48.35 o 
  -9  -2   5      449.42      409.27     16.85 o 
  -8  -2   5       16.62       39.08     21.21 o 
  -7  -2   5     1543.48     1629.28     45.85 o 
  -6  -2   5     3323.60     3267.48     53.35 o 
  -5  -2   5      159.85      131.75     12.63 o 
  -4  -2   5     6178.53     6243.33     71.24 o 
  -3  -2   5     4652.30     5207.09     60.08 o 
  -2  -2   5      362.06      326.85     12.36 o 
  -1  -2   5     5673.03     5754.50    182.71 o 
   0  -2   5     2251.81     2097.38     42.07 o 
   1  -2   5      189.06      165.70     14.68 o 
   2  -2   5    10755.22    10324.72    113.84 o 
   3  -2   5      907.76      872.95     14.35 o 
   4  -2   5      609.07      608.52     19.69 o 
   5  -2   5      761.36      746.87     21.66 o 
   6  -2   5      864.20      818.39     21.90 o 
   7  -2   5      248.27      261.69     15.57 o 
   8  -2   5      399.35      446.28     34.12 o 
   9  -2   5      570.47      508.28     31.15 o 
  10  -2   5       51.67       42.68     20.87 o 
 -11  -1   5      406.94      494.62     47.60 o 
 -10  -1   5      253.38      161.28     38.06 o 
  -9  -1   5      110.90      166.20     22.40 o 
  -8  -1   5      673.85      668.08     29.74 o 
  -7  -1   5       35.17       67.97     11.82 o 
  -6  -1   5      648.16      633.25     21.05 o 
  -5  -1   5     1085.65      996.98     22.27 o 
  -4  -1   5     5610.96     5808.24     90.60 o 
  -3  -1   5     3990.28     4305.81     93.59 o 
  -2  -1   5     9829.05    10214.06    184.89 o 
  -1  -1   5      279.17      262.48     16.51 o 
   0  -1   5     2502.61     2210.79     67.55 o 
   1  -1   5       16.34        9.84      7.37 o 
   2  -1   5     1389.56     1274.65     21.16 o 
   3  -1   5        9.13        9.51      6.64 o 
   4  -1   5     4087.57     4042.78     75.01 o 
   5  -1   5     1774.41     1762.98     40.24 o 
   6  -1   5      997.85      956.60     20.24 o 
   7  -1   5      491.16      488.20     23.46 o 
   8  -1   5      266.47      265.07     12.51 o 
   9  -1   5        4.06        5.43     26.26 o 
  10  -1   5      121.97       80.01     28.50 o 
 -11   0   5       24.03        6.26     67.68 o 
 -10   0   5      302.93      358.52     47.38 o 
  -9   0   5      157.25      142.45     10.05 o 
  -8   0   5     6173.18     6100.88     89.33 o 
  -7   0   5       68.20       66.03     11.25 o 
  -6   0   5     2315.78     2449.31     29.22 o 
  -5   0   5       93.50       77.51      7.86 o 
  -4   0   5     8935.69     9242.22     98.98 o 
  -3   0   5      112.69      116.25      5.74 o 
  -2   0   5    20112.27    19367.18    205.83 o 
  -1   0   5       50.01       42.07     13.06 o 
   0   0   5    19012.71    16874.20    429.86 o 
   1   0   5      128.85      128.43      9.28 o 
   2   0   5      330.23      309.84     18.20 o 
   3   0   5      136.73      151.49     10.74 o 
   4   0   5      530.68      418.33     15.35 o 
   5   0   5       75.65      113.04      8.19 o 
   6   0   5      130.86      143.22     12.33 o 
   7   0   5        2.64       -1.19     12.21 o 
   8   0   5      683.67      666.03     16.43 o 
   9   0   5        0.79       -0.34     25.82 o 
  10   0   5      526.38      534.06     47.00 o 
 -11   1   5       26.49      -37.16     50.76 o 
 -10   1   5      259.62      231.32     36.96 o 
  -9   1   5      179.24      185.51     14.27 o 
  -8   1   5      921.01      836.65     15.16 o 
  -7   1   5      121.76      139.61      8.41 o 
  -6   1   5      975.21      920.24     15.76 o 
  -5   1   5      138.95      130.85      6.66 o 
  -4   1   5     6441.39     6844.84     85.21 o 
  -3   1   5     1487.73     1579.01     21.24 o 
  -2   1   5     6949.07     7017.87    111.51 o 
  -1   1   5       14.73        1.11      9.60 o 
   0   1   5      682.99      582.68     21.69 o 
   1   1   5       99.80       81.27      8.11 o 
   2   1   5      865.67      831.54     28.46 o 
   3   1   5      447.86      502.88     23.53 o 
   4   1   5     2748.58     2710.30     53.00 o 
   5   1   5     1285.84     1337.55     31.52 o 
   6   1   5      606.70      550.30     22.26 o 
   7   1   5     1264.65     1194.95     37.16 o 
   8   1   5      251.33      250.26     18.14 o 
   9   1   5      180.69      189.18     23.98 o 
  10   1   5      138.32       74.24     89.04 o 
 -11   2   5        1.75      183.15     65.54 o 
 -10   2   5     1774.20     1734.28    149.21 o 
  -9   2   5      271.58      298.81     27.63 o 
  -8   2   5       56.02       30.99     17.86 o 
  -7   2   5      146.18      143.38     16.04 o 
  -6   2   5     5058.54     4751.97     89.22 o 
  -5   2   5      143.56      174.04      9.79 o 
  -4   2   5     7255.46     6787.33    110.12 o 
  -3   2   5     3829.41     4136.37     98.91 o 
  -2   2   5      434.32      404.01      8.10 o 
  -1   2   5       53.74       38.48      9.19 o 
   0   2   5     8445.76     8434.49    117.32 o 
   1   2   5      416.59      411.95     17.97 o 
   2   2   5    20645.72    20526.64    859.90 o 
   3   2   5       96.73       82.20      6.79 o 
   4   2   5     1493.87     1507.54     48.62 o 
   5   2   5      616.23      596.92     23.33 o 
   6   2   5     1559.06     1513.94     56.28 o 
   7   2   5       34.41       45.75     11.40 o 
   8   2   5     1340.58     1258.16     66.29 o 
   9   2   5      238.54      241.42     33.85 o 
  10   2   5      239.01      192.15     43.53 o 
 -11   3   5       78.56       79.22     48.90 o 
 -10   3   5       28.78       59.61     67.86 o 
  -9   3   5       56.13       83.90     52.73 o 
  -8   3   5        1.41      -12.81     25.25 o 
  -7   3   5      879.96      879.03     76.36 o 
  -6   3   5      717.17      679.76     12.16 o 
  -5   3   5        0.61       11.03      7.07 o 
  -4   3   5      338.24      358.33     11.24 o 
  -3   3   5     1709.30     1812.24     46.03 o 
  -2   3   5     1486.71     1531.32     21.47 o 
  -1   3   5      173.00      178.75      9.47 o 
   0   3   5     2375.68     2497.79     42.71 o 
   1   3   5      792.35      919.61     23.45 o 
   2   3   5     1175.35     1213.59     17.08 o 
   3   3   5      528.32      436.65     14.52 o 
   4   3   5     1258.82     1206.17     26.17 o 
   5   3   5       53.32       53.21     10.43 o 
   6   3   5     1190.62     1206.19     48.14 o 
   7   3   5       91.78       88.13     15.34 o 
   8   3   5      157.84      197.09     25.03 o 
   9   3   5      232.09      223.60     28.76 o 
  10   3   5      318.16      275.27     65.90 o 
 -11   4   5        8.13      -34.89     56.94 o 
 -10   4   5      501.75      539.95     51.45 o 
  -9   4   5      206.42      226.63     23.06 o 
  -8   4   5     2511.77     2581.10    104.69 o 
  -7   4   5       27.48       23.89     22.30 o 
  -6   4   5     1276.10     1287.94     31.68 o 
  -5   4   5       25.96       43.53     10.86 o 
  -4   4   5     7623.58     7677.82    132.98 o 
  -3   4   5       10.89       -6.76      6.76 o 
  -2   4   5    12296.52    12597.90    125.02 o 
  -1   4   5        0.55       16.55      9.53 o 
   0   4   5     1778.76     1719.02     28.03 o 
   1   4   5      149.21      145.02      9.17 o 
   2   4   5     1205.80     1160.53     21.32 o 
   3   4   5     1162.34     1234.83     31.03 o 
   4   4   5     8957.63     9510.93     99.50 o 
   5   4   5      514.16      468.79     24.06 o 
   6   4   5     1168.12     1205.55     45.06 o 
   7   4   5      103.62       85.47     16.72 o 
   8   4   5       35.71       19.51     16.05 o 
   9   4   5      829.03      855.59     43.36 o 
  10   4   5      327.96      339.05     70.45 o 
 -10   5   5        0.19      119.16     39.83 o 
  -9   5   5        4.07       16.30     28.77 o 
  -8   5   5       70.03       67.92     19.48 o 
  -7   5   5      107.46      156.82     31.41 o 
  -6   5   5      895.37      941.07     34.17 o 
  -5   5   5      606.67      570.36     15.96 o 
  -4   5   5      953.75      865.79     27.04 o 
  -3   5   5      333.11      321.27      9.57 o 
  -2   5   5      589.97      577.55     12.03 o 
  -1   5   5      359.91      443.29     11.99 o 
   0   5   5     1033.63     1086.89     16.33 o 
   1   5   5      786.86      755.08     15.53 o 
   2   5   5     3621.82     3633.53     71.41 o 
   3   5   5     2467.98     2549.22     59.82 o 
   4   5   5     2022.72     1962.03     55.10 o 
   5   5   5     1399.36     1402.71     40.32 o 
   6   5   5      161.38      195.28     20.74 o 
   7   5   5      407.78      400.34     31.23 o 
   8   5   5      608.14      617.66     39.75 o 
   9   5   5      506.60      508.28     46.31 o 
 -10   6   5      688.86      696.84     41.32 o 
  -9   6   5      372.89      301.56     70.94 o 
  -8   6   5     1323.98     1302.83     39.31 o 
  -7   6   5      380.75      377.68     25.91 o 
  -6   6   5     3351.71     3279.66     56.59 o 
  -5   6   5        3.90        2.14     10.63 o 
  -4   6   5     3759.30     3804.10     67.59 o 
  -3   6   5      129.96      111.73     10.42 o 
  -2   6   5     7079.87     7417.30     83.88 o 
  -1   6   5        3.13        6.56     11.94 o 
   0   6   5     4627.52     4545.10     97.39 o 
   1   6   5      936.33     1004.70     20.24 o 
   2   6   5     7966.74     8332.63    164.42 o 
   3   6   5      196.86      217.75     26.45 o 
   4   6   5      269.65      298.46     13.13 o 
   5   6   5      887.69      916.83     28.92 o 
   6   6   5      120.43      108.58     14.59 o 
   7   6   5       57.61       49.72     18.80 o 
   8   6   5      282.07      367.73     34.71 o 
   9   6   5        5.99       26.83     60.66 o 
 -10   7   5        8.79      -46.98     46.98 o 
  -9   7   5      242.70      171.55     31.86 o 
  -8   7   5      122.66      175.88     22.94 o 
  -7   7   5      365.32      368.04     23.67 o 
  -6   7   5      251.24      274.92     81.52 o 
  -5   7   5      776.16      722.02     29.75 o 
  -4   7   5       98.34       77.15      9.61 o 
  -3   7   5      702.62      735.18     21.32 o 
  -2   7   5      758.37      840.62     20.49 o 
  -1   7   5      609.50      671.09     27.03 o 
   0   7   5     2692.03     2558.72     43.59 o 
   1   7   5     1835.53     1856.32     36.28 o 
   2   7   5       30.45       49.67      8.53 o 
   3   7   5      965.30      902.45     43.09 o 
   4   7   5       10.36       -7.47     13.78 o 
   5   7   5       19.48      -12.51     12.51 o 
   6   7   5     2029.18     1974.91     48.91 o 
   7   7   5      202.05      177.15     29.78 o 
   8   7   5      153.10       71.06     30.08 o 
   9   7   5       40.88      -24.90     38.03 o 
  -9   8   5        3.57      -29.46    125.87 o 
  -8   8   5      599.97      589.36     32.47 o 
  -7   8   5      190.20      225.13     22.17 o 
  -6   8   5     1323.77     1302.40     65.38 o 
  -5   8   5      729.34      703.44     36.16 o 
  -4   8   5     1355.71     1335.79     23.25 o 
  -3   8   5     1113.68     1212.82     30.61 o 
  -2   8   5     2165.47     2120.11     35.28 o 
  -1   8   5      329.84      348.96     14.40 o 
   0   8   5     3130.82     3165.34     46.24 o 
   1   8   5      135.07      146.30     10.09 o 
   2   8   5      736.55      821.46     31.32 o 
   3   8   5     1977.38     2025.49     59.05 o 
   4   8   5     1756.84     1666.21     49.47 o 
   5   8   5      124.68      130.46     17.99 o 
   6   8   5      493.73      495.67     35.43 o 
   7   8   5      115.73      106.67     30.05 o 
   8   8   5       13.34       76.69     76.73 o 
  -9   9   5       88.08       49.00     43.60 o 
  -8   9   5      194.39       99.89     90.02 o 
  -7   9   5      890.37      813.52     71.43 o 
  -6   9   5        6.91        3.86     36.99 o 
  -5   9   5     2730.76     2758.30     62.14 o 
  -4   9   5       97.33      103.43     13.46 o 
  -3   9   5     1771.63     1855.69     30.76 o 
  -2   9   5     1032.67      997.81     34.32 o 
  -1   9   5     5263.85     5293.66    109.04 o 
   0   9   5       11.40       14.47     14.99 o 
   1   9   5     1806.42     1787.29     27.62 o 
   2   9   5        4.80        0.46     16.42 o 
   3   9   5     1295.78     1267.36     39.89 o 
   4   9   5      421.12      385.21     27.36 o 
   5   9   5     1340.88     1309.81    101.00 o 
   6   9   5      488.88      429.89     35.19 o 
   7   9   5      170.05      135.87     41.88 o 
   8   9   5      540.32      582.23     51.97 o 
  -8  10   5      293.68      170.28     88.04 o 
  -7  10   5       97.69      -14.17     55.99 o 
  -6  10   5      523.99      454.91     56.63 o 
  -5  10   5       23.70       18.29     11.86 o 
  -4  10   5      630.62      695.12     28.19 o 
  -3  10   5      220.12      227.72     16.52 o 
  -2  10   5     1822.18     1740.47     36.60 o 
  -1  10   5       25.09        5.82     11.68 o 
   0  10   5     1451.31     1470.13     25.21 o 
   1  10   5      283.10      272.33     23.17 o 
   2  10   5      426.53      482.63     23.23 o 
   3  10   5       12.77      -14.09     22.63 o 
   4  10   5     1683.94     1587.69    110.61 o 
   5  10   5      261.01      272.66     48.61 o 
   6  10   5      363.90      317.14     54.31 o 
   7  10   5       98.05      180.72     68.80 o 
  -7  11   5      305.52      349.55     44.40 o 
  -6  11   5      183.85      169.20     42.87 o 
  -5  11   5      935.83      987.44     29.84 o 
  -4  11   5        1.15      -16.36     19.15 o 
  -3  11   5     2409.34     2441.65     47.97 o 
  -2  11   5      598.77      576.16     33.04 o 
  -1  11   5      567.20      547.38     22.17 o 
   0  11   5      238.20      240.24     20.27 o 
   1  11   5     3464.89     3514.00     63.95 o 
   2  11   5       77.81       44.98     28.24 o 
   3  11   5     1055.33     1053.91     55.70 o 
   4  11   5      675.83      544.25     49.86 o 
   5  11   5      532.08      491.87     39.20 o 
   6  11   5      283.41      378.26     53.59 o 
  -6  12   5       23.78      -44.99     55.28 o 
  -5  12   5       18.29       13.33     29.01 o 
  -4  12   5      220.98      148.83     38.15 o 
  -3  12   5       14.00      -23.41     23.41 o 
  -2  12   5      131.23      134.54     22.51 o 
  -1  12   5       32.21       30.18     26.67 o 
   0  12   5       30.92       32.62     26.92 o 
   1  12   5        2.09       -7.91     27.39 o 
   2  12   5      561.90      533.86     45.56 o 
   3  12   5       50.34       31.88     27.32 o 
   4  12   5       45.11       52.33     35.89 o 
   5  12   5       51.06       32.26     72.73 o 
  -5  13   5      550.48      545.68     59.98 o 
  -4  13   5       49.59       50.59     70.94 o 
  -3  13   5      627.17      660.95     48.42 o 
  -2  13   5       90.43       47.10     23.95 o 
  -1  13   5     1095.28     1079.79     43.79 o 
   0  13   5      254.74      242.30     78.16 o 
   1  13   5      186.85      151.74     42.71 o 
   2  13   5       37.21        3.06     46.67 o 
   3  13   5     1356.18     1186.46     57.04 o 
   4  13   5       45.96      127.60     51.35 o 
  -3  14   5      294.39      242.56     47.74 o 
  -2  14   5      142.66       60.57     55.51 o 
  -1  14   5       83.36       45.72     70.17 o 
   0  14   5      223.85      298.68    124.92 o 
   1  14   5       16.20      101.28     59.59 o 
   2  14   5       55.58       37.70     77.13 o 
  -4 -14   6       75.55      104.86     74.48 o 
  -3 -14   6     1057.32      923.37     77.31 o 
  -2 -14   6        9.28      -22.94     37.11 o 
  -1 -14   6      875.08      813.55     85.68 o 
   0 -14   6       11.72      -21.61     38.03 o 
   1 -14   6      689.83      679.96     90.20 o 
   2 -14   6       28.84      -21.01     55.78 o 
   3 -14   6      538.22      531.04     60.02 o 
  -4 -13   6      380.10      323.10     54.60 o 
  -3 -13   6      901.35      807.23     65.29 o 
  -2 -13   6       25.63      115.87     33.29 o 
  -1 -13   6     1901.29     1869.03     77.72 o 
   0 -13   6       14.77       19.61     38.96 o 
   1 -13   6      113.26       97.62     74.97 o 
   2 -13   6      306.98      338.89     31.70 o 
   3 -13   6      876.69      910.45    166.30 o 
   4 -13   6       86.29       42.68     76.20 o 
   5 -13   6       47.61       39.96     42.33 o 
  -6 -12   6        3.48      -59.17     93.74 o 
  -5 -12   6      556.08      587.66     44.00 o 
  -4 -12   6        2.07      -26.38     26.38 o 
  -3 -12   6     1791.22     1770.12     56.78 o 
  -2 -12   6      115.17       59.70     28.56 o 
  -1 -12   6      472.42      490.77     44.72 o 
   0 -12   6       97.24      102.27     20.49 o 
   1 -12   6     1104.52     1044.72     29.29 o 
   2 -12   6        2.25       23.07     23.72 o 
   3 -12   6      883.81      909.60     45.71 o 
   4 -12   6        2.08       19.83     28.19 o 
   5 -12   6       27.64       26.94     46.31 o 
   6 -12   6      159.20       86.35    106.84 o 
  -7 -11   6      483.94      398.55     77.82 o 
  -6 -11   6      650.81      729.48    105.85 o 
  -5 -11   6     1993.74     1944.78     58.56 o 
  -4 -11   6       84.87       67.97     29.20 o 
  -3 -11   6     1040.73     1025.78     32.35 o 
  -2 -11   6      631.29      632.35     23.81 o 
  -1 -11   6      458.52      478.02     21.65 o 
   0 -11   6     1129.06     1081.18     25.27 o 
   1 -11   6     2354.55     2355.29     41.94 o 
   2 -11   6      467.37      474.65     32.33 o 
   3 -11   6      744.18      751.24     27.30 o 
   4 -11   6       36.95       63.77     27.64 o 
   5 -11   6      374.16      360.41     77.70 o 
   6 -11   6      184.46      228.84     95.03 o 
   7 -11   6      119.25      374.46    108.90 o 
  -8 -10   6      358.79      408.00     42.50 o 
  -7 -10   6      996.98      960.20     90.66 o 
  -6 -10   6       79.23       41.88     18.44 o 
  -5 -10   6      415.82      352.72     50.48 o 
  -4 -10   6       16.37       -0.92     16.19 o 
  -3 -10   6       26.31       14.13     13.60 o 
  -2 -10   6       23.04        3.88     16.51 o 
  -1 -10   6     1697.73     1673.97     39.38 o 
   0 -10   6      356.65      371.64     18.20 o 
   1 -10   6      409.55      441.63     17.32 o 
   2 -10   6      395.54      400.52     18.74 o 
   3 -10   6       45.98       66.38     19.19 o 
   4 -10   6      669.04      700.62     21.52 o 
   5 -10   6     1692.29     1457.65    123.07 o 
   6 -10   6      441.07      475.50     63.13 o 
   7 -10   6      533.45      734.44     87.68 o 
  -9  -9   6      234.08      289.14     83.73 o 
  -8  -9   6      226.07      212.51     39.69 o 
  -7  -9   6      644.52      736.15     58.02 o 
  -6  -9   6      217.74      167.82     73.45 o 
  -5  -9   6     1557.66     1600.51     30.75 o 
  -4  -9   6     1002.03      980.30     32.63 o 
  -3  -9   6     3820.22     3848.49     52.11 o 
  -2  -9   6      134.37      132.85     12.92 o 
  -1  -9   6     4494.01     4535.14     60.78 o 
   0  -9   6      338.36      342.41     16.29 o 
   1  -9   6     1557.99     1560.41     37.66 o 
   2  -9   6      730.71      693.85     20.01 o 
   3  -9   6      900.12      999.10     36.77 o 
   4  -9   6      287.88      296.26     22.81 o 
   5  -9   6      491.05      514.79     44.07 o 
   6  -9   6      356.80      565.24     77.00 o 
   7  -9   6      106.95      155.64     74.53 o 
   8  -9   6      849.92      894.57    102.63 o 
  -9  -8   6      129.44       90.25     97.70 o 
  -8  -8   6       64.06       82.67     23.21 o 
  -7  -8   6       44.01      -22.61     29.06 o 
  -6  -8   6      466.11      527.19     39.22 o 
  -5  -8   6       24.39       28.22     23.59 o 
  -4  -8   6     1031.18     1042.27     29.81 o 
  -3  -8   6     1052.03     1119.68     40.07 o 
  -2  -8   6     1290.30     1260.32     25.17 o 
  -1  -8   6      637.54      677.40     21.53 o 
   0  -8   6     2603.38     2554.06     35.17 o 
   1  -8   6      240.98      214.14     17.51 o 
   2  -8   6      616.14      630.86     30.26 o 
   3  -8   6     2538.53     2604.79     37.45 o 
   4  -8   6      680.83      660.43     22.52 o 
   5  -8   6      467.87      446.00     32.73 o 
   6  -8   6     1035.40      797.97     55.38 o 
   7  -8   6      422.39      426.74    103.99 o 
   8  -8   6       93.64      116.24     43.27 o 
 -10  -7   6       30.62      191.55    106.69 o 
  -9  -7   6     1215.62     1244.43     44.50 o 
  -8  -7   6       17.43       48.57     31.88 o 
  -7  -7   6     1388.14     1368.98     39.84 o 
  -6  -7   6      645.17      621.69     24.33 o 
  -5  -7   6     3532.97     3471.93     87.13 o 
  -4  -7   6      152.30      134.89     12.85 o 
  -3  -7   6     2594.72     2701.84     37.10 o 
  -2  -7   6     1087.53     1138.00     22.91 o 
  -1  -7   6      840.95      864.53     25.89 o 
   0  -7   6     2130.50     2066.80     40.60 o 
   1  -7   6     1665.13     1636.92     40.98 o 
   2  -7   6      158.58      149.46     12.70 o 
   3  -7   6     1574.22     1520.54     39.02 o 
   4  -7   6      185.87      204.29     12.61 o 
   5  -7   6       39.03       54.40     19.47 o 
   6  -7   6     3643.82     3522.42    136.19 o 
   7  -7   6       48.30       32.65     35.91 o 
   8  -7   6       68.61       20.22     47.22 o 
   9  -7   6       36.31      100.90     58.26 o 
 -10  -6   6       98.73       48.57     72.41 o 
  -9  -6   6      164.17      175.93     30.39 o 
  -8  -6   6      540.79      582.85     64.14 o 
  -7  -6   6       43.00       41.15     15.20 o 
  -6  -6   6     2771.79     2996.45     59.13 o 
  -5  -6   6       50.77       49.71     19.95 o 
  -4  -6   6     1649.11     1644.63     39.37 o 
  -3  -6   6      155.52      183.83     11.03 o 
  -2  -6   6     5274.20     5471.86     76.33 o 
  -1  -6   6      753.98      709.19     26.24 o 
   0  -6   6     4756.22     4821.69     74.46 o 
   1  -6   6      371.51      377.84     12.05 o 
   2  -6   6     6723.07     6897.76     97.18 o 
   3  -6   6      174.10      166.49     13.26 o 
   4  -6   6      876.18      916.88     23.51 o 
   5  -6   6     1011.24      949.58     39.71 o 
   6  -6   6      331.47      315.67     23.19 o 
   7  -6   6       21.62        7.16     29.91 o 
   8  -6   6      569.88      615.59     41.52 o 
   9  -6   6        7.51       80.09     49.59 o 
 -10  -5   6        4.30        3.77     39.22 o 
  -9  -5   6      177.47      237.22     36.76 o 
  -8  -5   6       32.58        3.83     21.34 o 
  -7  -5   6      169.12      194.90     20.93 o 
  -6  -5   6      950.19      953.59     25.22 o 
  -5  -5   6     2650.23     2760.62     40.96 o 
  -4  -5   6     1379.23     1365.50     41.71 o 
  -3  -5   6     2585.11     2649.87     31.25 o 
  -2  -5   6      770.39      740.71     19.13 o 
  -1  -5   6      176.87      233.39     11.18 o 
   0  -5   6      994.43     1059.61     28.36 o 
   1  -5   6     1175.34     1066.12     19.08 o 
   2  -5   6     4811.43     4903.17     75.24 o 
   3  -5   6     2047.01     2127.82     48.64 o 
   4  -5   6     1858.84     1772.92     53.88 o 
   5  -5   6     1074.84     1036.37     28.56 o 
   6  -5   6      180.99      162.63     12.04 o 
   7  -5   6      200.44      176.40     20.50 o 
   8  -5   6      959.03      911.38     63.62 o 
   9  -5   6       71.25      -24.88     72.00 o 
 -11  -4   6        4.61       29.03     34.14 o 
 -10  -4   6      376.76      415.40     34.45 o 
  -9  -4   6      301.38      313.69     22.15 o 
  -8  -4   6     2401.76     2347.41     39.38 o 
  -7  -4   6       50.37       43.55     13.77 o 
  -6  -4   6     1442.26     1548.45     27.93 o 
  -5  -4   6        4.94       23.02     12.54 o 
  -4  -4   6     8665.94     9022.87     96.61 o 
  -3  -4   6       54.51       44.16     13.19 o 
  -2  -4   6    12355.13    12548.71    117.79 o 
  -1  -4   6      116.85       90.59      7.95 o 
   0  -4   6      811.41      682.18     14.57 o 
   1  -4   6      295.30      278.41     18.34 o 
   2  -4   6     1484.52     1445.25     26.00 o 
   3  -4   6      657.09      679.63     24.57 o 
   4  -4   6     8554.66     8683.75    181.53 o 
   5  -4   6      483.94      508.36     12.87 o 
   6  -4   6     1185.47     1179.94     37.61 o 
   7  -4   6        1.80       -6.15     13.47 o 
   8  -4   6      174.20      150.60     14.10 o 
   9  -4   6      348.17      395.06     42.42 o 
  10  -4   6      652.34      559.67     52.70 o 
 -11  -3   6       28.03      -23.62     31.25 o 
 -10  -3   6       24.82       -0.08     30.24 o 
  -9  -3   6      810.59      847.27     25.83 o 
  -8  -3   6      460.87      488.10     17.78 o 
  -7  -3   6      378.51      383.75     26.24 o 
  -6  -3   6      115.39      122.08     21.63 o 
  -5  -3   6       52.69       58.52      7.55 o 
  -4  -3   6        1.48       -0.46      9.02 o 
  -3  -3   6      171.86      218.73     17.94 o 
  -2  -3   6       52.00       58.75      7.06 o 
  -1  -3   6     2222.04     2207.68     46.73 o 
   0  -3   6      140.90      151.21      9.22 o 
   1  -3   6     2787.79     2866.08     66.80 o 
   2  -3   6      707.04      679.50     14.50 o 
   3  -3   6     1357.98     1202.89     27.46 o 
   4  -3   6     1904.27     1856.57     43.04 o 
   5  -3   6       99.34       97.08     15.15 o 
   6  -3   6      619.40      579.06     18.50 o 
   7  -3   6      107.37      110.53     11.72 o 
   8  -3   6       89.34       90.74     19.49 o 
   9  -3   6      147.16       82.37     29.84 o 
  10  -3   6      285.56      304.25     38.32 o 
 -11  -2   6       31.59      -18.37     42.31 o 
 -10  -2   6     1380.49     1436.93     45.61 o 
  -9  -2   6      267.88      246.95     28.87 o 
  -8  -2   6       58.13       88.34     17.71 o 
  -7  -2   6      100.97      119.04     12.76 o 
  -6  -2   6     4420.33     4496.38     50.13 o 
  -5  -2   6      170.10      182.07     22.27 o 
  -4  -2   6    11582.96    12164.54    132.40 o 
  -3  -2   6     1595.13     1804.98     68.23 o 
  -2  -2   6     1523.24     1412.74     57.76 o 
  -1  -2   6      517.28      531.64     14.86 o 
   0  -2   6    18658.73    17969.00    458.81 o 
   1  -2   6        1.56       -2.89      8.08 o 
   2  -2   6    20887.86    19214.88    203.60 o 
   3  -2   6     3121.57     3238.14     51.06 o 
   4  -2   6     1338.39     1294.24     29.76 o 
   5  -2   6       51.69       40.82     12.96 o 
   6  -2   6     2660.07     2578.35     65.11 o 
   7  -2   6       22.44       15.40      9.81 o 
   8  -2   6     2866.49     2750.64     67.45 o 
   9  -2   6      184.54      199.10     22.26 o 
  10  -2   6      226.03      224.52     29.91 o 
 -11  -1   6      270.29      274.16     44.40 o 
 -10  -1   6       70.64       24.79     28.80 o 
  -9  -1   6       21.85       21.25     14.35 o 
  -8  -1   6      194.82      152.14     15.59 o 
  -7  -1   6     1000.23     1006.44     25.05 o 
  -6  -1   6       12.16       15.74     11.80 o 
  -5  -1   6      633.05      603.57     23.87 o 
  -4  -1   6      213.85      231.83     13.97 o 
  -3  -1   6      805.02      813.22     29.70 o 
  -2  -1   6      883.96      972.73     37.06 o 
  -1  -1   6      185.28      158.40     10.85 o 
   0  -1   6      607.75      512.31     22.17 o 
   1  -1   6     6515.25     6358.26     71.99 o 
   2  -1   6       43.53       45.96     16.20 o 
   3  -1   6       44.61       60.12     10.73 o 
   4  -1   6      372.46      339.63     12.53 o 
   5  -1   6       81.25       79.93     11.91 o 
   6  -1   6      141.43      137.80      9.66 o 
   7  -1   6      952.72      962.90     27.33 o 
   8  -1   6      195.70      211.77     28.52 o 
   9  -1   6      105.52       73.95     20.02 o 
  10  -1   6       64.30       40.30     41.36 o 
 -11   0   6        0.00       84.75     39.37 o 
 -10   0   6       31.67       14.80     20.48 o 
  -9   0   6       13.82       13.38     11.81 o 
  -8   0   6     1501.96     1473.49     31.98 o 
  -7   0   6        0.11      -11.47     11.78 o 
  -6   0   6     2844.72     2832.14     54.95 o 
  -5   0   6        0.51       17.06      7.07 o 
  -4   0   6      244.63      190.99      7.20 o 
  -3   0   6       30.71       40.58      9.46 o 
  -2   0   6    13785.88    13168.72    291.39 o 
  -1   0   6       21.44       17.86     10.29 o 
   0   0   6     3659.59     3383.87     54.94 o 
   1   0   6        8.80       22.30      9.13 o 
   2   0   6      705.00      616.87     35.40 o 
   3   0   6       73.84       68.64      6.90 o 
   4   0   6    12220.67    12233.44    213.54 o 
   5   0   6       18.19        8.12      8.08 o 
   6   0   6     4045.11     4067.37     86.70 o 
   7   0   6        2.31      -13.27     13.27 o 
   8   0   6      951.98      893.80     32.08 o 
   9   0   6        7.70        9.85     20.90 o 
  10   0   6      396.48      443.46     48.06 o 
 -11   1   6        0.78       58.84     58.27 o 
 -10   1   6       15.94      -11.49     17.85 o 
  -9   1   6      306.74      308.38     14.74 o 
  -8   1   6      315.74      281.68     12.59 o 
  -7   1   6       25.01       38.65     10.03 o 
  -6   1   6      309.92      268.71      9.46 o 
  -5   1   6      166.62      209.58      9.71 o 
  -4   1   6        1.96        3.92     10.86 o 
  -3   1   6       44.21       62.31      7.32 o 
  -2   1   6      278.17      293.51     11.40 o 
  -1   1   6     1988.13     1749.29     41.78 o 
   0   1   6      682.66      583.32     27.30 o 
   1   1   6     9019.23     9105.04    434.15 o 
   2   1   6       34.61       44.19      8.36 o 
   3   1   6       91.21       82.22      8.87 o 
   4   1   6      207.05      205.08     15.78 o 
   5   1   6       50.20       42.47     10.99 o 
   6   1   6       41.65       48.86     12.16 o 
   7   1   6     2235.07     2052.22     83.26 o 
   8   1   6       77.04       74.68     13.30 o 
   9   1   6       17.89      -22.60     22.60 o 
  10   1   6       50.61       18.89    102.76 o 
 -11   2   6        2.09      -39.39     39.39 o 
 -10   2   6     1130.42     1088.06    116.95 o 
  -9   2   6       58.40       48.41     12.92 o 
  -8   2   6      402.17      407.10     13.60 o 
  -7   2   6       83.75       70.53     10.38 o 
  -6   2   6     3829.08     3766.36     77.20 o 
  -5   2   6       22.35       17.71      9.53 o 
  -4   2   6    14829.64    14796.72    280.53 o 
  -3   2   6      162.43      197.82      8.37 o 
  -2   2   6     3176.77     2944.65     31.20 o 
  -1   2   6      129.45      108.20      6.85 o 
   0   2   6    20218.20    20303.07    608.41 o 
   1   2   6        5.03       20.59      5.75 o 
   2   2   6    18414.73    18178.48    474.22 o 
   3   2   6     5027.16     5404.16    151.31 o 
   4   2   6     1085.36     1073.60     38.00 o 
   5   2   6       71.59      103.70     11.35 o 
   6   2   6     2038.45     1976.83     59.63 o 
   7   2   6        0.96       20.82     11.97 o 
   8   2   6     2657.54     2745.66     68.63 o 
   9   2   6       40.44        5.30     20.47 o 
  10   2   6      143.49      132.77     53.61 o 
 -11   3   6      284.21      408.53    127.52 o 
 -10   3   6      121.98      181.21     29.79 o 
  -9   3   6       55.37       90.91     24.90 o 
  -8   3   6     2065.57     2153.30    142.57 o 
  -7   3   6      334.94      307.33      9.65 o 
  -6   3   6       72.40       70.19      7.87 o 
  -5   3   6      555.20      578.86     11.50 o 
  -4   3   6      689.19      629.34     12.80 o 
  -3   3   6        6.19       15.60      5.53 o 
  -2   3   6     4582.10     4866.26     77.39 o 
  -1   3   6     5600.11     5791.12     60.52 o 
   0   3   6      277.10      256.78     11.67 o 
   1   3   6     1255.66     1317.96     21.39 o 
   2   3   6      583.83      619.70     14.56 o 
   3   3   6     2016.78     2097.56     90.60 o 
   4   3   6      147.49      135.40     12.33 o 
   5   3   6     1567.56     1429.03     57.47 o 
   6   3   6        0.66       18.78     10.72 o 
   7   3   6      566.04      533.48     25.31 o 
   8   3   6      122.64       95.29     17.71 o 
   9   3   6      366.33      362.04     38.11 o 
  10   3   6       13.17       -4.78     48.15 o 
 -11   4   6       20.47       56.55     62.08 o 
 -10   4   6      305.73      234.03     38.38 o 
  -9   4   6        7.70       -3.36     27.84 o 
  -8   4   6     2176.92     2189.17    111.47 o 
  -7   4   6      250.56      207.96     21.19 o 
  -6   4   6     5109.26     5096.96    137.24 o 
  -5   4   6      444.20      427.79     23.19 o 
  -4   4   6     4333.72     4589.23    111.47 o 
  -3   4   6        5.77       -2.03      7.58 o 
  -2   4   6     5054.02     4997.77     58.08 o 
  -1   4   6        0.81        8.55     10.67 o 
   0   4   6     4015.44     3979.88     54.79 o 
   1   4   6     1562.45     1721.48     40.62 o 
   2   4   6     2786.81     2793.49     47.31 o 
   3   4   6     1528.89     1635.78     34.83 o 
   4   4   6     4423.69     4401.35     80.93 o 
   5   4   6       43.88      107.59     15.07 o 
   6   4   6      852.89      912.32     38.35 o 
   7   4   6      310.16      329.10     23.83 o 
   8   4   6       22.29      -13.38     17.27 o 
   9   4   6      483.76      541.09     46.91 o 
 -10   5   6      117.88      219.92     34.63 o 
  -9   5   6        5.61        9.95     57.86 o 
  -8   5   6        6.05       17.07     25.46 o 
  -7   5   6       20.96       28.93     48.84 o 
  -6   5   6     1135.06     1088.20     30.33 o 
  -5   5   6     2554.67     2420.11     61.08 o 
  -4   5   6        6.41        9.90      7.74 o 
  -3   5   6      686.43      765.94     23.39 o 
  -2   5   6      106.32      120.93      9.00 o 
  -1   5   6      570.83      642.95     14.39 o 
   0   5   6     1681.71     1624.92     27.36 o 
   1   5   6     5155.15     5161.85     68.46 o 
   2   5   6       75.53       73.05     10.05 o 
   3   5   6      791.61      731.30     20.57 o 
   4   5   6        5.74       11.54     12.43 o 
   5   5   6      630.36      641.88     18.90 o 
   6   5   6      531.84      491.59     23.51 o 
   7   5   6      113.61      104.09     22.18 o 
   8   5   6       33.76       51.06     27.93 o 
   9   5   6      233.15      209.95     88.50 o 
 -10   6   6      867.32      951.18     63.41 o 
  -9   6   6      511.06      523.95     30.27 o 
  -8   6   6     1232.85     1237.60     37.35 o 
  -7   6   6      141.05      100.39     27.44 o 
  -6   6   6     1087.21     1060.61     38.41 o 
  -5   6   6      206.88      206.45     21.72 o 
  -4   6   6     3834.61     3738.47     93.52 o 
  -3   6   6     1355.76     1412.25     21.83 o 
  -2   6   6     2434.37     2478.03     48.71 o 
  -1   6   6     1932.54     2016.51     57.25 o 
   0   6   6     2237.78     2220.78     28.18 o 
   1   6   6     1433.30     1502.00     36.95 o 
   2   6   6     3287.86     3198.99     65.03 o 
   3   6   6      354.56      319.50     16.78 o 
   4   6   6       44.41       43.97     16.62 o 
   5   6   6        4.63        8.52     14.05 o 
   6   6   6      874.06      823.72     28.83 o 
   7   6   6       90.51       57.84     29.70 o 
   8   6   6      837.80      911.31     40.23 o 
   9   6   6       10.73       11.01     42.34 o 
 -10   7   6       27.27       50.31     90.48 o 
  -9   7   6        2.64      -34.54     34.54 o 
  -8   7   6      568.98      564.37     41.96 o 
  -7   7   6      521.18      494.58     61.79 o 
  -6   7   6      136.24      107.19     13.71 o 
  -5   7   6        6.15       20.93     10.92 o 
  -4   7   6        7.03       19.46     13.26 o 
  -3   7   6     1331.67     1312.42     38.05 o 
  -2   7   6      473.52      436.42     14.86 o 
  -1   7   6     1627.74     1562.83     31.58 o 
   0   7   6      282.39      279.62     11.32 o 
   1   7   6      810.01      849.71     19.34 o 
   2   7   6      535.98      500.89     15.60 o 
   3   7   6      878.10      882.71     41.66 o 
   4   7   6      566.29      547.86     27.43 o 
   5   7   6      413.51      390.26     22.37 o 
   6   7   6       87.43      147.24     43.29 o 
   7   7   6     1448.15     1435.73     51.65 o 
   8   7   6      141.57       99.78    119.22 o 
  -9   8   6        3.50        0.01     85.04 o 
  -8   8   6     1166.14     1194.98     47.11 o 
  -7   8   6      326.07      237.42     40.11 o 
  -6   8   6     1109.25     1053.34     59.18 o 
  -5   8   6     1032.26      954.51     53.13 o 
  -4   8   6      503.54      488.27     16.71 o 
  -3   8   6      114.97       91.79     11.68 o 
  -2   8   6     2255.39     2423.33     43.11 o 
  -1   8   6     1454.39     1432.98     51.45 o 
   0   8   6     4325.09     4355.07     58.61 o 
   1   8   6     1162.40     1218.66     22.03 o 
   2   8   6     1271.90     1214.92     43.49 o 
   3   8   6        1.69       14.22     24.94 o 
   4   8   6     1832.06     1838.78     48.70 o 
   5   8   6      392.61      361.56     32.47 o 
   6   8   6      333.48      336.00     36.46 o 
   7   8   6      243.97      219.37     35.63 o 
   8   8   6      195.26       94.06     90.66 o 
  -9   9   6       33.96      -11.20     59.19 o 
  -8   9   6      127.09      217.80    132.14 o 
  -7   9   6      492.39      522.50    130.68 o 
  -6   9   6      512.77      445.55     36.08 o 
  -5   9   6      340.96      312.18     19.70 o 
  -4   9   6       78.21      107.97     15.96 o 
  -3   9   6      275.26      232.61     13.02 o 
  -2   9   6     1207.25     1182.10     24.46 o 
  -1   9   6     1267.41     1191.83     34.06 o 
   0   9   6     1440.92     1313.60     40.52 o 
   1   9   6     1336.82     1265.66     27.75 o 
   2   9   6        8.83       11.26     15.01 o 
   3   9   6      510.32      515.33     29.72 o 
   4   9   6      400.55      323.42     29.92 o 
   5   9   6      710.16      668.81     62.87 o 
   6   9   6      240.42      287.13     37.16 o 
   7   9   6      394.02      413.36    143.59 o 
  -8  10   6        7.94      -41.87     41.87 o 
  -7  10   6      223.96      241.09     37.61 o 
  -6  10   6      521.09      450.64     45.36 o 
  -5  10   6       35.16       31.89     14.58 o 
  -4  10   6     1204.20     1266.24     24.96 o 
  -3  10   6      892.95      884.14     30.32 o 
  -2  10   6     1559.87     1711.96     32.37 o 
  -1  10   6        9.79       30.70     12.12 o 
   0  10   6       40.48       23.63     13.64 o 
   1  10   6        4.03       -2.44     11.55 o 
   2  10   6      657.64      677.09     32.86 o 
   3  10   6      201.24      243.96     41.70 o 
   4  10   6      390.04      360.10     21.13 o 
   5  10   6      149.73      189.11     44.31 o 
   6  10   6       10.69       38.02     36.18 o 
   7  10   6       18.72      -22.46     62.49 o 
  -7  11   6       48.33       71.87     51.90 o 
  -6  11   6        1.58      -21.25     34.84 o 
  -5  11   6      256.91      243.11     23.94 o 
  -4  11   6        5.08        8.13     19.21 o 
  -3  11   6     1180.02     1226.31     32.17 o 
  -2  11   6     1345.02     1285.06     33.69 o 
  -1  11   6      648.67      608.58     59.59 o 
   0  11   6        7.72       12.33     15.49 o 
   1  11   6      941.89      881.64     25.99 o 
   2  11   6       17.34      -16.54     28.64 o 
   3  11   6     1367.33     1323.70     86.38 o 
   4  11   6      175.34      181.49     35.00 o 
   5  11   6     1017.99      946.78     54.87 o 
   6  11   6      196.63      199.91     77.28 o 
  -6  12   6        5.57       65.61     77.89 o 
  -5  12   6      492.31      445.89     35.44 o 
  -4  12   6     1036.03     1016.47     52.96 o 
  -3  12   6      169.44      223.67     29.75 o 
  -2  12   6      346.59      365.65     29.73 o 
  -1  12   6      597.51      583.94     36.64 o 
   0  12   6      403.61      358.55     29.06 o 
   1  12   6      421.25      432.11     54.80 o 
   2  12   6      656.26      665.52     36.59 o 
   3  12   6        3.44        2.58     42.66 o 
   4  12   6       11.87       21.12     68.11 o 
   5  12   6       17.85       94.95     43.98 o 
  -5  13   6      345.31      368.36     41.43 o 
  -4  13   6      275.76      322.50     69.40 o 
  -3  13   6      200.45      249.80     68.37 o 
  -2  13   6      101.87      164.91     43.92 o 
  -1  13   6      912.52      960.72     54.47 o 
   0  13   6       57.38      128.92    168.89 o 
   1  13   6     2080.44     2246.66    290.78 o 
   2  13   6      194.52      257.51     68.06 o 
   3  13   6      595.42      597.00     63.00 o 
  -2  14   6       26.86      -34.56     51.24 o 
  -1  14   6      179.32      129.60     75.92 o 
   0  14   6       41.78      -36.50     57.31 o 
   1  14   6      259.24      257.65     69.82 o 
  -3 -14   7       86.11      113.72     51.54 o 
  -2 -14   7       41.29      129.91     63.69 o 
  -1 -14   7       31.87       15.82     62.46 o 
   0 -14   7       51.29       37.95    125.57 o 
   1 -14   7      102.78      151.61     52.80 o 
   2 -14   7       10.85       54.23     51.57 o 
   3 -14   7       44.20      -57.07     57.07 o 
  -5 -13   7      171.00      192.98     84.70 o 
  -4 -13   7       59.96      130.37     49.77 o 
  -3 -13   7     1256.53     1392.09     80.75 o 
  -2 -13   7       28.18        2.05     29.86 o 
  -1 -13   7     1849.67     1785.36     53.86 o 
   0 -13   7      135.57      140.07     29.70 o 
   1 -13   7       29.20      -20.55     30.17 o 
   2 -13   7       22.74       44.33     94.62 o 
   3 -13   7     1277.84     1253.82     75.10 o 
   4 -13   7        0.07       11.73    128.65 o 
  -6 -12   7       24.02       27.66     65.86 o 
  -4 -12   7        1.74        2.36     41.81 o 
  -3 -12   7      122.47       98.25     25.29 o 
  -2 -12   7        5.38      -22.73     22.73 o 
  -1 -12   7       29.35       22.26     25.91 o 
   0 -12   7        5.28        4.59     26.76 o 
   1 -12   7      276.81      229.87     24.05 o 
   2 -12   7      128.18      113.43     32.34 o 
   3 -12   7      337.89      327.31     66.52 o 
   4 -12   7      103.98       35.93     42.54 o 
   5 -12   7       37.40       57.68     40.17 o 
  -7 -11   7      555.20      471.87     59.19 o 
  -6 -11   7      276.17      103.86     74.94 o 
  -5 -11   7     1937.39     1889.65     58.27 o 
  -4 -11   7       54.33       99.03     26.36 o 
  -3 -11   7     2601.34     2529.97     95.87 o 
  -2 -11   7       39.19       60.98     24.09 o 
  -1 -11   7      680.62      664.68     29.72 o 
   0 -11   7      260.71      262.07     20.18 o 
   1 -11   7     4469.44     4534.02     79.44 o 
   2 -11   7       53.45       64.37     15.90 o 
   3 -11   7      829.30      869.08     31.23 o 
   4 -11   7      197.47      166.38     33.32 o 
   5 -11   7      306.80      218.19     28.27 o 
   6 -11   7      293.05      238.22     87.55 o 
  -8 -10   7       62.12       36.88     71.86 o 
  -7 -10   7        9.12      -13.54     54.83 o 
  -6 -10   7       11.27      -66.42     66.42 o 
  -5 -10   7       43.50       29.87     19.90 o 
  -4 -10   7      115.45      101.81     25.31 o 
  -3 -10   7       76.75       64.45     19.26 o 
  -2 -10   7     1560.58     1578.16     33.95 o 
  -1 -10   7      532.37      517.32     23.37 o 
   0 -10   7      694.28      724.76     20.65 o 
   1 -10   7      125.53      131.26     16.95 o 
   2 -10   7      524.54      581.02     25.21 o 
   3 -10   7       16.40       -8.75     17.35 o 
   4 -10   7     2089.49     2030.38     50.44 o 
   5 -10   7      752.27      658.39     98.67 o 
   6 -10   7      296.73      300.97     29.87 o 
   7 -10   7        1.82      -16.08    103.40 o 
  -9  -9   7      450.89      563.49    114.86 o 
  -8  -9   7      102.65      155.61     43.06 o 
  -7  -9   7     2147.77     2268.30    122.82 o 
  -6  -9   7       82.48      164.78     30.22 o 
  -5  -9   7     3853.67     3829.05     61.80 o 
  -4  -9   7        0.60       18.67     20.43 o 
  -3  -9   7     1273.87     1330.06     39.81 o 
  -2  -9   7      748.78      738.35     24.50 o 
  -1  -9   7     4520.52     4702.39     57.91 o 
   0  -9   7        3.99        4.27     17.06 o 
   1  -9   7     1855.02     1861.77     48.09 o 
   2  -9   7       85.37      119.18     23.92 o 
   3  -9   7     1147.08     1175.44     25.26 o 
   4  -9   7      365.78      330.19     26.48 o 
   5  -9   7      557.62      493.65     33.99 o 
   6  -9   7      157.89      189.77     41.99 o 
   7  -9   7       41.52      162.06     65.75 o 
   8  -9   7      572.51      635.55     60.29 o 
  -9  -8   7       17.69        8.23     40.78 o 
  -8  -8   7      184.51      166.39     45.75 o 
  -7  -8   7      269.63      261.53     31.97 o 
  -6  -8   7      335.72      344.85     31.13 o 
  -5  -8   7      276.12      271.39     22.09 o 
  -4  -8   7      585.16      585.70     20.88 o 
  -3  -8   7     1311.46     1324.59     36.44 o 
  -2  -8   7      937.38      939.45     42.04 o 
  -1  -8   7       65.65       36.54     12.92 o 
   0  -8   7     2454.67     2560.36     50.45 o 
   1  -8   7      111.86      121.67     16.36 o 
   2  -8   7     1403.43     1383.27     24.26 o 
   3  -8   7      854.02      917.43     22.01 o 
   4  -8   7     1841.33     1764.92     74.06 o 
   5  -8   7      354.74      348.12     28.18 o 
   6  -8   7      452.27      408.81     44.85 o 
   7  -8   7       82.14       46.95     55.37 o 
   8  -8   7       80.54      100.24     40.41 o 
 -10  -7   7       50.23      233.31    110.80 o 
  -9  -7   7      564.24      543.88     37.58 o 
  -8  -7   7       87.56        0.67     38.86 o 
  -7  -7   7     1295.83     1352.85     51.86 o 
  -6  -7   7      686.99      720.82     29.84 o 
  -5  -7   7      575.42      512.76     18.33 o 
  -4  -7   7       59.60       79.04     16.71 o 
  -3  -7   7     1218.81     1221.42     23.94 o 
  -2  -7   7      274.45      292.53     21.42 o 
  -1  -7   7     2333.07     2336.90     32.80 o 
   0  -7   7     1631.18     1681.02     26.15 o 
   1  -7   7     1469.85     1446.09     39.38 o 
   2  -7   7      454.42      390.06     14.17 o 
   3  -7   7      504.26      490.98     23.35 o 
   4  -7   7       52.93       39.59     17.44 o 
   5  -7   7       31.02       63.74     14.09 o 
   6  -7   7      448.92      380.03     15.57 o 
   7  -7   7      471.10      497.85    106.20 o 
   8  -7   7      310.54      255.75     50.54 o 
   9  -7   7      237.91      218.91     56.77 o 
 -10  -6   7      421.15      462.35     49.57 o 
  -9  -6   7      551.34      608.09     35.51 o 
  -8  -6   7      774.10      797.10     35.16 o 
  -7  -6   7       55.66       32.91     17.91 o 
  -6  -6   7      960.70      916.02     26.44 o 
  -5  -6   7      253.31      225.49     16.07 o 
  -4  -6   7     2151.89     2125.98     54.26 o 
  -3  -6   7      844.56      800.76     16.44 o 
  -2  -6   7     2443.19     2473.78     51.69 o 
  -1  -6   7     1205.39     1289.52     22.07 o 
   0  -6   7     2521.07     2510.83     39.31 o 
   1  -6   7     1196.01     1247.88     24.64 o 
   2  -6   7     3953.58     3908.83     58.44 o 
   3  -6   7       81.68       98.70     10.16 o 
   4  -6   7       31.30       22.57     10.28 o 
   5  -6   7      110.81       85.26     10.68 o 
   6  -6   7      879.59      879.86     33.26 o 
   7  -6   7       14.20      -11.71     11.71 o 
   8  -6   7      863.56      976.61     63.65 o 
   9  -6   7      174.98      231.99     69.12 o 
 -10  -5   7        3.28        3.43     57.85 o 
  -9  -5   7      396.87      396.69     31.58 o 
  -8  -5   7       27.96       13.91     26.59 o 
  -7  -5   7     1494.98     1484.25     39.31 o 
  -6  -5   7      891.89      897.05     42.46 o 
  -5  -5   7     4691.67     4463.37    165.26 o 
  -4  -5   7      106.23      107.73      9.26 o 
  -3  -5   7     1326.34     1337.54     20.61 o 
  -2  -5   7      205.44      172.72     10.94 o 
  -1  -5   7     2007.59     2081.89     45.62 o 
   0  -5   7     2010.73     2024.59     35.28 o 
   1  -5   7     5995.86     6175.66    135.94 o 
   2  -5   7        0.15       -9.93      9.93 o 
   3  -5   7      232.03      206.54     11.15 o 
   4  -5   7       18.24        6.04     13.17 o 
   5  -5   7      407.62      364.22     12.83 o 
   6  -5   7      536.88      525.14     18.59 o 
   7  -5   7       25.02       28.87     10.41 o 
   8  -5   7        0.20      -11.95     29.43 o 
   9  -5   7       10.85      -40.26     66.06 o 
 -10  -4   7      173.97      215.83     54.01 o 
  -9  -4   7      120.64      176.59     20.36 o 
  -8  -4   7     1698.43     1745.66     30.71 o 
  -7  -4   7      455.22      421.19     15.89 o 
  -6  -4   7     3202.59     3322.93     57.92 o 
  -5  -4   7       67.42       77.93     16.89 o 
  -4  -4   7     1695.45     1792.99     59.33 o 
  -3  -4   7       13.61        4.61      7.27 o 
  -2  -4   7     3920.08     3865.86    103.10 o 
  -1  -4   7       49.66       49.79     12.06 o 
   0  -4   7     3592.78     3541.89     81.77 o 
   1  -4   7      838.36      884.77     17.09 o 
   2  -4   7     2373.46     2330.35     43.89 o 
   3  -4   7     1884.15     1886.68     36.83 o 
   4  -4   7     4633.10     4330.11    155.53 o 
   5  -4   7       60.02       44.67     18.44 o 
   6  -4   7     1223.57     1197.51     34.57 o 
   7  -4   7      172.66      211.19     29.78 o 
   8  -4   7      108.70      158.61     44.07 o 
   9  -4   7      306.09      312.12     37.38 o 
 -11  -3   7       20.69      130.97     89.90 o 
 -10  -3   7      243.99      266.95     32.17 o 
  -9  -3   7       78.70       99.84     36.74 o 
  -8  -3   7     1498.64     1538.11     29.32 o 
  -7  -3   7      132.83      184.05     15.61 o 
  -6  -3   7      485.25      477.11     16.03 o 
  -5  -3   7      511.79      481.66     26.63 o 
  -4  -3   7     1224.90     1230.95     35.51 o 
  -3  -3   7     2702.56     2607.73     38.04 o 
  -2  -3   7     6041.68     6475.49    172.47 o 
  -1  -3   7     7656.03     7812.40    195.32 o 
   0  -3   7       64.92       56.46      9.53 o 
   1  -3   7      377.70      395.24     12.59 o 
   2  -3   7      271.71      272.41     16.47 o 
   3  -3   7     1204.58     1238.75     38.59 o 
   4  -3   7      181.16      194.59     15.71 o 
   5  -3   7      751.94      699.44     19.32 o 
   6  -3   7      155.89      158.37     10.91 o 
   7  -3   7       84.74       76.73     13.62 o 
   8  -3   7      170.70      163.96     16.79 o 
   9  -3   7       38.99       28.95     36.03 o 
  10  -3   7        2.81       33.38     49.94 o 
 -11  -2   7        8.15      -44.94     44.94 o 
 -10  -2   7     1068.27     1070.08     63.15 o 
  -9  -2   7      157.20      149.26     16.80 o 
  -8  -2   7      653.14      624.61     21.87 o 
  -7  -2   7      821.39      829.10     26.14 o 
  -6  -2   7     1968.40     1983.08     29.43 o 
  -5  -2   7      232.45      226.50     10.09 o 
  -4  -2   7    13354.91    13906.49    150.83 o 
  -3  -2   7      822.71      768.53     33.23 o 
  -2  -2   7     1499.93     1288.61     49.03 o 
  -1  -2   7       49.71       61.30      7.30 o 
   0  -2   7    12819.81    12514.16    403.58 o 
   1  -2   7      221.59      231.73     21.47 o 
   2  -2   7     5247.49     4806.93     98.51 o 
   3  -2   7      796.16      808.24     30.99 o 
   4  -2   7     1852.21     1844.38     44.82 o 
   5  -2   7      572.18      587.60     21.26 o 
   6  -2   7     2405.86     2269.63     54.35 o 
   7  -2   7        8.03        2.12     11.62 o 
   8  -2   7     2007.08     1971.97     50.88 o 
   9  -2   7       13.85        9.01     22.25 o 
  10  -2   7       26.07        3.54     35.09 o 
 -11  -1   7       42.46       18.98     28.42 o 
 -10  -1   7      137.90      242.29     27.93 o 
  -9  -1   7       22.16       17.21     13.08 o 
  -8  -1   7      264.98      255.31     24.46 o 
  -7  -1   7      210.26      233.19     16.63 o 
  -6  -1   7     2555.73     2565.90     35.34 o 
  -5  -1   7       22.87       34.39      9.22 o 
  -4  -1   7      543.34      501.63     16.06 o 
  -3  -1   7      159.63      207.28     12.73 o 
  -2  -1   7      527.39      405.57     19.86 o 
  -1  -1   7      620.67      569.72     24.67 o 
   0  -1   7      546.91      432.11     19.49 o 
   1  -1   7    12335.01    12044.18    339.86 o 
   2  -1   7      889.03      849.25     17.53 o 
   3  -1   7      606.33      631.34     15.25 o 
   4  -1   7       11.97       19.16      8.08 o 
   5  -1   7      236.50      254.88     15.32 o 
   6  -1   7        2.77        6.40      9.39 o 
   7  -1   7      586.23      580.55     18.96 o 
   8  -1   7       54.28       38.14     13.16 o 
   9  -1   7      118.83      121.44     24.87 o 
  10  -1   7       22.70      -55.63     55.63 o 
 -11   0   7       21.01      -10.84     31.30 o 
 -10   0   7      198.34      189.68     22.83 o 
  -9   0   7       10.20        4.28     18.01 o 
  -8   0   7     2573.94     2532.91     35.97 o 
  -7   0   7       17.59       -2.99      9.52 o 
  -6   0   7     7471.46     7261.78     88.03 o 
  -5   0   7      159.34      180.39     11.27 o 
  -4   0   7      333.18      402.98     14.30 o 
  -3   0   7        0.35       14.08      7.13 o 
  -2   0   7    19172.05    18652.98    330.01 o 
  -1   0   7        3.48       -5.07      7.81 o 
   0   0   7    22187.84    20217.73    716.96 o 
   1   0   7       13.82       17.79      8.26 o 
   2   0   7    27064.74    26863.73    992.48 o 
   3   0   7        0.99       -9.91      9.91 o 
   4   0   7     5875.87     5565.14    110.96 o 
   5   0   7       20.25       11.64     10.02 o 
   6   0   7     5060.67     5096.74    108.43 o 
   7   0   7        3.24       -1.64     10.90 o 
   8   0   7      783.35      783.29     48.79 o 
   9   0   7        0.21      -37.26     37.26 o 
  10   0   7      447.88      489.20     80.26 o 
 -11   1   7       42.42       45.71     58.55 o 
 -10   1   7      272.22      270.74     42.94 o 
  -9   1   7       72.02       47.05     16.13 o 
  -8   1   7      641.08      628.81     19.15 o 
  -7   1   7      769.16      740.85     15.45 o 
  -6   1   7     3897.76     3952.38     84.17 o 
  -5   1   7      371.81      395.66     12.64 o 
  -4   1   7      985.85      964.79     23.49 o 
  -3   1   7     1598.81     1687.29     29.04 o 
  -2   1   7     1515.50     1213.86     38.22 o 
  -1   1   7     1496.39     1427.33     31.94 o 
   0   1   7      394.45      278.50     10.25 o 
   1   1   7     8375.68     8754.73    268.65 o 
   2   1   7      185.65      268.08     15.91 o 
   3   1   7     1312.35     1319.12     42.57 o 
   4   1   7      284.90      289.09     15.30 o 
   5   1   7      199.55      188.37     11.40 o 
   6   1   7       53.73       65.05     10.81 o 
   7   1   7     1124.00     1144.60     45.69 o 
   8   1   7       30.30       16.33     15.29 o 
   9   1   7        7.94       14.99     36.00 o 
  10   1   7        3.42       13.57     81.08 o 
 -11   2   7        3.86      123.22     52.94 o 
 -10   2   7      809.95      684.02    107.62 o 
  -9   2   7        1.71      -11.93     14.61 o 
  -8   2   7      690.73      627.35     30.89 o 
  -7   2   7       91.24      116.81      9.37 o 
  -6   2   7      982.14      890.15     34.92 o 
  -5   2   7       12.30       14.36      6.38 o 
  -4   2   7     9795.17     9467.35    181.09 o 
  -3   2   7      341.85      351.84     14.41 o 
  -2   2   7      813.35      668.30     21.92 o 
  -1   2   7       92.56      147.38     13.47 o 
   0   2   7     6645.77     6844.20    176.01 o 
   1   2   7      858.34      995.25     44.62 o 
   2   2   7     1716.75     1469.15     56.33 o 
   3   2   7       10.74        9.48      8.44 o 
   4   2   7     2872.66     2741.07    104.16 o 
   5   2   7      795.59      793.90     28.35 o 
   6   2   7     1224.69     1176.96     53.45 o 
   7   2   7        1.74      -12.69     12.69 o 
   8   2   7     1245.56     1226.49     64.77 o 
   9   2   7       20.91       -1.69     30.59 o 
  10   2   7       14.55      -18.23     73.61 o 
 -11   3   7      429.89      498.01     47.27 o 
 -10   3   7      304.35      332.44     32.41 o 
  -9   3   7      366.77      338.16     56.87 o 
  -8   3   7     1730.31     1545.59     89.03 o 
  -7   3   7      685.28      617.46     31.96 o 
  -6   3   7      170.28      169.63     17.77 o 
  -5   3   7        8.34       24.70     13.82 o 
  -4   3   7     2408.36     2351.18     54.38 o 
  -3   3   7        3.40        5.14     16.36 o 
  -2   3   7     3804.06     3471.39     81.47 o 
  -1   3   7     3790.66     4125.65     45.82 o 
   0   3   7      345.22      371.60     22.13 o 
   1   3   7      105.22      106.37     13.96 o 
   2   3   7      509.41      488.18     16.57 o 
   3   3   7      226.71      252.33     23.35 o 
   4   3   7     3025.69     3053.30     88.15 o 
   5   3   7     1991.15     1863.95     63.22 o 
   6   3   7      470.36      443.12     25.72 o 
   7   3   7       71.08       56.15     12.91 o 
   8   3   7       49.03       22.83     17.60 o 
   9   3   7       71.86       62.56     40.28 o 
 -10   4   7      229.87      248.11     47.60 o 
  -9   4   7       52.85       59.69     50.58 o 
  -8   4   7      596.70      594.37     79.08 o 
  -7   4   7        2.18       12.32     20.28 o 
  -6   4   7     3025.41     2950.41     56.28 o 
  -5   4   7        3.13       24.92      9.71 o 
  -4   4   7      634.03      639.41     31.35 o 
  -3   4   7        4.79        6.58      9.61 o 
  -2   4   7     9157.64     9509.88    104.97 o 
  -1   4   7      488.59      487.25     18.41 o 
   0   4   7     6948.70     6817.87    142.36 o 
   1   4   7      899.29      952.14     20.84 o 
   2   4   7      640.91      684.76     23.22 o 
   3   4   7     1518.53     1646.73     69.96 o 
   4   4   7     1918.45     1838.86     58.47 o 
   5   4   7      746.08      721.49     25.50 o 
   6   4   7      891.04      899.93     45.14 o 
   7   4   7      154.60      144.86     33.42 o 
   8   4   7       19.56      -28.08     28.08 o 
   9   4   7       63.54       34.01    103.25 o 
 -10   5   7      798.08      899.22     80.70 o 
  -9   5   7        5.70        8.99     34.66 o 
  -8   5   7      148.14      247.61     59.38 o 
  -7   5   7      515.23      463.88     43.13 o 
  -6   5   7     2130.06     2102.91     40.13 o 
  -5   5   7      621.59      567.33     32.93 o 
  -4   5   7     2001.68     1951.59     62.42 o 
  -3   5   7      224.48      255.62     11.05 o 
  -2   5   7     2033.31     2128.32     29.88 o 
  -1   5   7      554.04      549.66     19.90 o 
   0   5   7     3825.45     3737.21     67.46 o 
   1   5   7      746.72      706.65     18.60 o 
   2   5   7     2960.72     3130.53     79.88 o 
   3   5   7      113.69      132.14     20.98 o 
   4   5   7      330.45      323.08     21.25 o 
   5   5   7       56.80       37.04     20.28 o 
   6   5   7      607.35      569.50     30.27 o 
   7   5   7      516.79      482.89     33.91 o 
   8   5   7      146.27      161.32     41.40 o 
   9   5   7      337.71      475.75     87.43 o 
 -10   6   7      200.04       67.55     84.86 o 
  -9   6   7      790.68      813.24     42.49 o 
  -8   6   7      408.96      401.70     27.89 o 
  -7   6   7       46.66       33.63     16.99 o 
  -6   6   7      593.37      532.78     15.31 o 
  -5   6   7       56.83       79.82     14.74 o 
  -4   6   7     3678.28     3563.08     84.26 o 
  -3   6   7     3821.05     3757.59     64.95 o 
  -2   6   7     1102.50     1116.37     27.26 o 
  -1   6   7     1411.99     1472.73     25.74 o 
   0   6   7     1123.45     1159.79     21.09 o 
   1   6   7       29.10       27.00     11.27 o 
   2   6   7     3649.78     3623.05     75.05 o 
   3   6   7     5403.22     5284.70    134.17 o 
   4   6   7     1745.93     1624.51     52.39 o 
   5   6   7      527.37      552.73     41.11 o 
   6   6   7     1069.03     1116.02     42.88 o 
   7   6   7       82.92      113.55     21.84 o 
   8   6   7      545.11      554.40     42.32 o 
   9   6   7      318.20      258.51     66.91 o 
  -9   7   7       18.99       46.54    142.54 o 
  -8   7   7     1116.80     1057.35     75.30 o 
  -7   7   7      769.98      755.66     93.18 o 
  -6   7   7     1100.35     1032.96     49.93 o 
  -5   7   7        2.10        7.83     17.73 o 
  -4   7   7     3092.49     3035.02     78.45 o 
  -3   7   7     2497.52     2589.96     38.15 o 
  -2   7   7     3513.92     3488.03     51.12 o 
  -1   7   7      791.61      732.37     23.66 o 
   0   7   7      590.02      613.18     20.07 o 
   1   7   7      617.16      679.67     37.09 o 
   2   7   7     1097.81     1051.09     24.31 o 
   3   7   7     1326.42     1287.58     41.39 o 
   4   7   7      687.55      702.67     40.80 o 
   5   7   7     1090.08     1044.10     41.76 o 
   6   7   7        3.45       40.34     26.12 o 
   7   7   7      195.57      163.58     32.37 o 
   8   7   7      163.36      164.39     61.55 o 
  -9   8   7       37.12       36.75     51.73 o 
  -8   8   7      472.39      430.99    103.79 o 
  -7   8   7      589.40      633.97     61.90 o 
  -6   8   7      558.97      455.85     23.88 o 
  -5   8   7     1533.13     1507.30     38.51 o 
  -4   8   7      648.25      627.34     17.05 o 
  -3   8   7      740.92      748.98     17.44 o 
  -2   8   7     1091.08     1113.43     31.72 o 
  -1   8   7      613.59      625.61     38.71 o 
   0   8   7     1037.99     1059.22     25.45 o 
   1   8   7     1278.51     1227.77     38.59 o 
   2   8   7       50.85       34.83     11.31 o 
   3   8   7      221.76      240.24     19.86 o 
   4   8   7      466.89      454.65     18.69 o 
   5   8   7       56.32       26.37     19.46 o 
   6   8   7      390.97      423.25     44.69 o 
   7   8   7      627.39      571.27     52.05 o 
   8   8   7      257.39      246.33     53.74 o 
  -8   9   7       17.92       11.45    130.68 o 
  -7   9   7       24.99       44.37     55.96 o 
  -6   9   7      872.36      757.63     51.13 o 
  -5   9   7       90.60      103.26     15.04 o 
  -4   9   7      582.82      568.05     30.14 o 
  -3   9   7       91.30       94.29     13.84 o 
  -2   9   7      201.42      234.32     16.27 o 
  -1   9   7      990.90      924.20     57.86 o 
   0   9   7     2210.10     2186.60     67.00 o 
   1   9   7     1103.77     1119.28     23.27 o 
   2   9   7      243.16      206.07     19.06 o 
   3   9   7      158.49      135.80     13.81 o 
   4   9   7       26.38       28.32     22.95 o 
   5   9   7      788.57      682.24     54.81 o 
   6   9   7      614.74      520.24     50.62 o 
   7   9   7      917.59      939.31     76.39 o 
  -8  10   7       19.07       65.43     52.07 o 
  -7  10   7      125.33      213.70     59.31 o 
  -6  10   7      281.32      276.27     38.73 o 
  -5  10   7      367.32      413.26     27.09 o 
  -4  10   7      156.05      213.17     26.11 o 
  -3  10   7     1049.82     1093.75     26.23 o 
  -2  10   7      215.96      219.40     32.05 o 
  -1  10   7     1111.36     1117.80     34.51 o 
   0  10   7      223.16      180.93     20.78 o 
   1  10   7      551.88      513.88     25.32 o 
   2  10   7      733.72      719.59     25.62 o 
   3  10   7      785.16      768.06     39.91 o 
   4  10   7       64.32       62.38     22.91 o 
   5  10   7      580.69      613.66     43.60 o 
   6  10   7      163.96       96.75     53.42 o 
  -7  11   7       22.24       45.84     49.47 o 
  -6  11   7       71.87      122.49     39.28 o 
  -5  11   7       13.07      -30.37     30.37 o 
  -4  11   7       11.77      -20.85     23.20 o 
  -3  11   7      118.90      111.41     19.26 o 
  -2  11   7      873.90      878.80     33.67 o 
  -1  11   7      649.49      574.60     68.62 o 
   0  11   7        8.53       29.52     16.92 o 
   1  11   7        8.33      -14.87     14.87 o 
   2  11   7       21.49      -11.21     22.88 o 
   3  11   7      910.89      917.83     31.86 o 
   4  11   7      510.53      551.28     33.51 o 
   5  11   7      319.94      442.96     61.30 o 
  -6  12   7       31.99       28.81     72.43 o 
  -5  12   7      930.98      990.76     42.63 o 
  -4  12   7     1135.57     1117.97     44.25 o 
  -3  12   7      196.83      167.69     29.96 o 
  -2  12   7       24.40       -1.68     46.59 o 
  -1  12   7      537.25      558.11     55.84 o 
   0  12   7       69.13       67.41     60.36 o 
   1  12   7     1008.09      932.88     63.12 o 
   2  12   7      398.91      440.90     59.46 o 
   3  12   7      366.38      353.93     57.92 o 
   4  12   7        0.36       53.75     47.30 o 
  -4  13   7      178.10      179.47     45.58 o 
  -3  13   7      132.48      205.64     49.69 o 
  -2  13   7       10.21       27.36     48.71 o 
  -1  13   7      183.40      114.43     40.33 o 
   0  13   7      187.02      310.73     57.58 o 
   1  13   7      859.58      931.80    167.46 o 
   2  13   7      294.73      260.20    113.21 o 
   3  13   7        5.04      119.05     86.32 o 
  -1  14   7      457.62      453.47     67.03 o 
  -3 -14   8      310.83      329.88     42.93 o 
  -2 -14   8      123.25       48.11     41.77 o 
  -1 -14   8        0.50        5.80     46.92 o 
   0 -14   8       17.14        3.14     48.09 o 
   1 -14   8       30.45       36.01     51.44 o 
   2 -14   8       23.48        7.26     56.81 o 
  -5 -13   8      679.80      857.32     65.07 o 
  -4 -13   8       43.94       28.09     33.67 o 
  -3 -13   8     1065.21     1100.44    179.37 o 
  -2 -13   8       77.80       69.13     33.60 o 
  -1 -13   8     1396.05     1298.31     57.53 o 
   0 -13   8       78.87       95.61     37.07 o 
   1 -13   8      444.15      367.44     43.06 o 
   2 -13   8       20.50      -13.20     47.20 o 
   3 -13   8     1738.27     1649.32     96.77 o 
   4 -13   8        4.28       70.75     49.55 o 
  -6 -12   8       15.10      126.11     95.95 o 
  -4 -12   8      136.99      132.17     47.87 o 
  -3 -12   8       20.54       70.84     33.98 o 
  -2 -12   8       28.01        2.82     32.57 o 
  -1 -12   8      486.70      496.06     34.44 o 
   0 -12   8      256.60      306.67     32.34 o 
   1 -12   8        7.03       69.51     23.36 o 
   2 -12   8      582.76      631.61     45.10 o 
   3 -12   8       92.08        6.76     43.29 o 
   4 -12   8       31.24       25.48     57.38 o 
   5 -12   8        7.58      -19.16     92.92 o 
  -7 -11   8      183.57      215.32     99.25 o 
  -6 -11   8       92.89      156.15     78.13 o 
  -5 -11   8     1018.20     1126.22     57.51 o 
  -4 -11   8        3.36       -8.37     29.45 o 
  -3 -11   8     2303.32     2397.20     47.02 o 
  -2 -11   8      526.18      473.97     25.46 o 
  -1 -11   8      863.58      893.60     26.47 o 
   0 -11   8        6.45       16.49     30.03 o 
   1 -11   8     1753.84     1797.68     41.40 o 
   2 -11   8       91.60       55.16     21.64 o 
   3 -11   8      550.54      601.75     32.62 o 
   4 -11   8      107.69      150.09     45.96 o 
   5 -11   8      839.26      730.28    116.45 o 
   6 -11   8      187.64      176.56     31.21 o 
  -8 -10   8       27.35      -94.21     94.21 o 
  -7 -10   8       58.71       88.76     87.02 o 
  -6 -10   8      100.71      100.44     36.01 o 
  -5 -10   8      113.60      117.63     26.76 o 
  -4 -10   8      484.05      502.05     53.81 o 
  -3 -10   8     1202.73     1211.66     36.09 o 
  -2 -10   8     1747.34     1732.25     31.06 o 
  -1 -10   8      100.58       64.63     19.97 o 
   0 -10   8        8.42      -22.33     22.33 o 
   1 -10   8       76.84       95.39     16.85 o 
   2 -10   8      391.02      422.38     20.10 o 
   3 -10   8      263.39      240.28     25.69 o 
   4 -10   8      463.40      544.10     35.22 o 
   5 -10   8        0.27       93.88     23.89 o 
   6 -10   8       61.55       42.74     24.33 o 
   7 -10   8       31.68      -28.46     91.64 o 
  -8  -9   8      129.64      120.89     46.02 o 
  -7  -9   8     1076.92     1105.16     79.77 o 
  -6  -9   8      212.90      189.93     52.99 o 
  -5  -9   8      561.67      523.41     36.44 o 
  -4  -9   8      204.48      186.18     23.95 o 
  -3  -9   8       28.10       51.66     15.47 o 
  -2  -9   8      525.34      628.71     22.88 o 
  -1  -9   8     2073.73     2130.76     41.47 o 
   0  -9   8     1407.35     1360.96     26.34 o 
   1  -9   8     1734.34     1794.44     36.82 o 
   2  -9   8       30.88       18.93     13.22 o 
   3  -9   8      516.35      545.76     21.23 o 
   4  -9   8      110.76      120.18     15.76 o 
   5  -9   8      517.89      516.20     45.00 o 
   6  -9   8      333.98      290.96     63.83 o 
   7  -9   8      466.59      617.33     92.31 o 
  -9  -8   8       20.76       60.64     47.73 o 
  -8  -8   8      393.24      345.88     62.29 o 
  -7  -8   8     1082.34     1245.59     88.52 o 
  -6  -8   8      274.42      292.30     32.34 o 
  -5  -8   8     1829.13     1801.96     54.36 o 
  -4  -8   8      533.41      542.74     28.02 o 
  -3  -8   8       25.29       13.63     14.97 o 
  -2  -8   8      865.50      897.51     24.13 o 
  -1  -8   8     2489.84     2491.20     39.88 o 
   0  -8   8     3483.17     3462.00     83.12 o 
   1  -8   8      784.32      803.38     19.71 o 
   2  -8   8      793.91      812.62     30.37 o 
   3  -8   8       45.05       12.92     13.85 o 
   4  -8   8     1159.25     1164.65     29.54 o 
   5  -8   8      303.77      257.53     17.84 o 
   6  -8   8      735.18      627.55     96.63 o 
   7  -8   8        9.77      -70.22     75.51 o 
   8  -8   8      606.71      513.83     56.34 o 
  -9  -7   8      353.84      363.32     48.09 o 
  -8  -7   8      283.73      256.25     46.33 o 
  -7  -7   8     1797.28     1708.41     57.33 o 
  -6  -7   8        3.80      -18.06     18.06 o 
  -5  -7   8      391.08      387.16     17.22 o 
  -4  -7   8     2166.04     2069.70     46.44 o 
  -3  -7   8     6559.29     6748.61    132.85 o 
  -2  -7   8     1362.52     1262.87     38.16 o 
  -1  -7   8     2190.19     2138.74     40.62 o 
   0  -7   8        7.52       -3.69     17.46 o 
   1  -7   8      655.67      723.41     24.71 o 
   2  -7   8     1582.94     1649.04     26.41 o 
   3  -7   8     2309.06     2251.96     61.01 o 
   4  -7   8      458.36      448.54     24.72 o 
   5  -7   8      981.54      919.30     41.89 o 
   6  -7   8       12.45        1.89     13.77 o 
   7  -7   8      465.45      389.53     33.59 o 
   8  -7   8      130.48      107.45     38.39 o 
 -10  -6   8       75.64      186.76     43.91 o 
  -9  -6   8     1501.86     1566.19     65.49 o 
  -8  -6   8      255.45      250.18     34.08 o 
  -7  -6   8      203.78      229.23     24.09 o 
  -6  -6   8      480.39      490.82     26.39 o 
  -5  -6   8      128.26      145.52     12.16 o 
  -4  -6   8     2209.38     2122.31     55.92 o 
  -3  -6   8     4862.47     4951.56    100.24 o 
  -2  -6   8      725.06      702.62     33.36 o 
  -1  -6   8     1391.05     1452.76     33.56 o 
   0  -6   8     1309.16     1290.06     38.66 o 
   1  -6   8       10.45        3.97     10.68 o 
   2  -6   8     2922.35     2816.61     49.31 o 
   3  -6   8     3450.89     3438.69     69.48 o 
   4  -6   8     1482.71     1416.64     49.24 o 
   5  -6   8       34.97       30.18     11.29 o 
   6  -6   8     1749.53     1658.89     82.81 o 
   7  -6   8      120.93      112.38     22.78 o 
   8  -6   8      643.28      596.04     56.12 o 
   9  -6   8       88.02      153.96     52.00 o 
 -10  -5   8      236.13      210.75     37.84 o 
  -9  -5   8      197.54      178.91     26.82 o 
  -8  -5   8        5.22       -3.94     23.62 o 
  -7  -5   8       68.76       55.85     15.55 o 
  -6  -5   8     2664.15     2794.35     61.14 o 
  -5  -5   8     2363.06     2401.22     62.38 o 
  -4  -5   8      760.57      700.96     25.45 o 
  -3  -5   8     1158.38     1214.27     39.70 o 
  -2  -5   8     1079.96     1131.13     27.28 o 
  -1  -5   8     1200.93     1247.06     26.79 o 
   0  -5   8     3471.49     3556.78     65.78 o 
   1  -5   8     1349.68     1289.68     38.17 o 
   2  -5   8     1422.59     1455.58     25.45 o 
   3  -5   8       11.10       16.35     17.59 o 
   4  -5   8      441.76      413.76     17.39 o 
   5  -5   8       39.77       26.32     10.24 o 
   6  -5   8      608.97      567.35     23.77 o 
   7  -5   8      128.43      111.92     17.68 o 
   8  -5   8       54.28       46.11     17.17 o 
   9  -5   8      114.60      146.02     44.41 o 
 -10  -4   8      151.53      184.19     35.30 o 
  -9  -4   8      354.25      414.00     27.09 o 
  -8  -4   8      286.81      305.19     19.46 o 
  -7  -4   8      209.61      238.27     16.72 o 
  -6  -4   8     1658.28     1744.96     32.09 o 
  -5  -4   8      443.95      391.58     24.74 o 
  -4  -4   8      688.77      675.27     31.57 o 
  -3  -4   8      134.97      136.94     14.22 o 
  -2  -4   8     9943.50    10074.88    298.61 o 
  -1  -4   8     1281.57     1288.06     26.53 o 
   0  -4   8     4840.36     4649.32    112.57 o 
   1  -4   8     1649.93     1746.41     40.86 o 
   2  -4   8     1373.06     1377.79     32.86 o 
   3  -4   8     1143.84     1191.53     28.26 o 
   4  -4   8     2202.24     2050.43     74.41 o 
   5  -4   8      802.19      727.70     18.96 o 
   6  -4   8      477.68      450.19     18.62 o 
   7  -4   8       62.41       73.03     11.71 o 
   8  -4   8       18.72       20.93     15.87 o 
   9  -4   8      136.97      106.18     28.75 o 
 -11  -3   8      110.52      131.75     43.20 o 
 -10  -3   8      269.59      274.69     31.07 o 
  -9  -3   8       19.79       21.36     24.03 o 
  -8  -3   8     1642.76     1670.40     30.62 o 
  -7  -3   8     2955.45     2940.59     53.56 o 
  -6  -3   8       19.53       22.03     14.54 o 
  -5  -3   8        5.45        7.75     15.02 o 
  -4  -3   8     3069.05     2995.45     99.01 o 
  -3  -3   8       31.88       54.42      9.59 o 
  -2  -3   8     1791.35     1510.69     35.60 o 
  -1  -3   8     2898.53     2988.48     58.35 o 
   0  -3   8     1112.43     1073.18     40.06 o 
   1  -3   8      687.29      688.16     16.64 o 
   2  -3   8     2849.25     2666.42     40.77 o 
   3  -3   8       10.86        3.00     11.40 o 
   4  -3   8     3981.88     3798.94     90.74 o 
   5  -3   8     2103.45     1972.37     29.11 o 
   6  -3   8      614.21      604.51     18.82 o 
   7  -3   8       76.06      100.66     13.31 o 
   8  -3   8       15.64       19.03     17.16 o 
   9  -3   8        2.59        1.13     45.82 o 
 -11  -2   8       45.16       57.74     36.01 o 
 -10  -2   8      739.59      734.35     60.50 o 
  -9  -2   8      189.70      226.84     16.74 o 
  -8  -2   8       46.72       47.71     15.44 o 
  -7  -2   8      129.20      139.55     17.07 o 
  -6  -2   8       23.33       49.22     11.88 o 
  -5  -2   8      248.63      248.99     17.42 o 
  -4  -2   8     4339.67     4569.72     56.49 o 
  -3  -2   8     1202.74     1131.95     56.07 o 
  -2  -2   8      544.39      518.46     31.69 o 
  -1  -2   8       20.91       23.80      8.71 o 
   0  -2   8     2849.33     2864.61     84.74 o 
   1  -2   8      918.89     1003.34     35.89 o 
   2  -2   8     2852.86     2392.24     33.95 o 
   3  -2   8       74.21       87.14      9.93 o 
   4  -2   8     4567.18     4463.75     85.06 o 
   5  -2   8      721.65      717.99     22.54 o 
   6  -2   8      643.54      591.25     15.56 o 
   7  -2   8      281.87      264.13     18.25 o 
   8  -2   8      939.47      924.33     41.79 o 
   9  -2   8       24.93       21.17     41.94 o 
 -11  -1   8       12.86       38.07     71.92 o 
 -10  -1   8      625.86      682.75     59.87 o 
  -9  -1   8      312.41      319.79     18.00 o 
  -8  -1   8     1106.00     1213.27     25.81 o 
  -7  -1   8      316.69      290.81     17.52 o 
  -6  -1   8     3456.21     3596.67     41.55 o 
  -5  -1   8      729.43      692.14     25.30 o 
  -4  -1   8     3389.07     3295.31     77.78 o 
  -3  -1   8      370.86      327.39     19.85 o 
  -2  -1   8     6419.43     6039.59    223.33 o 
  -1  -1   8      159.10      203.53     14.34 o 
   0  -1   8     1581.63     1233.89     44.42 o 
   1  -1   8     1141.01     1129.49     27.78 o 
   2  -1   8     5619.96     4910.77    113.54 o 
   3  -1   8       30.97       46.83     11.44 o 
   4  -1   8     2404.77     2353.73     30.48 o 
   5  -1   8      440.35      398.75     17.10 o 
   6  -1   8      187.90      226.24     12.37 o 
   7  -1   8     1036.91      984.44     34.46 o 
   8  -1   8      274.11      296.51     21.85 o 
   9  -1   8       11.97       24.92     33.65 o 
  10  -1   8       32.08       83.83     45.05 o 
 -11   0   8       88.64      108.59     34.97 o 
 -10   0   8      288.68      342.28     33.16 o 
  -9   0   8       54.83       65.13     11.63 o 
  -8   0   8     2358.88     2285.22     58.87 o 
  -7   0   8      159.83      165.24     12.88 o 
  -6   0   8     1019.75     1010.34     27.93 o 
  -5   0   8      143.10      136.86      8.69 o 
  -4   0   8      365.20      333.69     10.98 o 
  -3   0   8       84.67       79.80     16.82 o 
  -2   0   8    10637.43     9916.72    177.08 o 
  -1   0   8      182.81      161.63     11.29 o 
   0   0   8     2976.83     2327.78     72.72 o 
   1   0   8       34.30       31.37     12.91 o 
   2   0   8      116.06      124.58     23.45 o 
   3   0   8       27.14       21.28     13.05 o 
   4   0   8       54.58       66.78     10.25 o 
   5   0   8        3.39        0.32      9.51 o 
   6   0   8     4541.88     4281.98    126.88 o 
   7   0   8        0.31      -13.06     13.06 o 
   8   0   8       22.82       26.57     16.38 o 
   9   0   8       10.00       44.51     69.81 o 
  10   0   8      307.23      345.46    157.13 o 
 -11   1   8        1.57      -54.06     54.06 o 
 -10   1   8      777.51      805.89     27.54 o 
  -9   1   8       43.81       24.51     11.34 o 
  -8   1   8     1337.08     1300.83     45.17 o 
  -7   1   8     1327.04     1224.44     24.57 o 
  -6   1   8     2535.74     2497.33     55.44 o 
  -5   1   8      557.28      525.41     18.19 o 
  -4   1   8     4592.22     4466.19     58.57 o 
  -3   1   8      772.54      777.88     18.16 o 
  -2   1   8     6274.21     5745.86     84.96 o 
  -1   1   8     1077.68     1097.54     47.21 o 
   0   1   8     1917.79     1486.85     45.46 o 
   1   1   8       65.13       58.29      9.59 o 
   2   1   8     7191.21     6610.71    316.77 o 
   3   1   8      328.05      267.07     20.23 o 
   4   1   8     1677.40     1633.49     51.51 o 
   5   1   8       95.92      121.25     14.33 o 
   6   1   8      229.74      278.31     11.49 o 
   7   1   8     1647.96     1571.15     48.62 o 
   8   1   8      257.99      261.47     21.50 o 
   9   1   8       59.50      146.36     51.31 o 
 -11   2   8       13.98       23.01     57.25 o 
 -10   2   8      450.62      361.05     21.90 o 
  -9   2   8      101.64       88.01     13.48 o 
  -8   2   8       27.54       42.23     10.65 o 
  -7   2   8       33.71       46.80     10.00 o 
  -6   2   8       43.58       34.21     13.11 o 
  -5   2   8       62.25       67.49     10.51 o 
  -4   2   8     2353.02     2321.89     34.41 o 
  -3   2   8       94.07       93.29     10.66 o 
  -2   2   8     1209.21     1194.20     26.85 o 
  -1   2   8      121.75      139.52     12.98 o 
   0   2   8     1581.40     1701.00     49.29 o 
   1   2   8      321.50      423.78     19.35 o 
   2   2   8     4396.76     3929.50    125.07 o 
   3   2   8      294.13      292.20     13.83 o 
   4   2   8     4365.20     4304.72    165.12 o 
   5   2   8      225.54      223.31     21.90 o 
   6   2   8      113.44      127.82     11.29 o 
   7   2   8      197.70      208.03     16.10 o 
   8   2   8     1081.46     1003.50     37.68 o 
   9   2   8      236.19      198.87     58.84 o 
 -10   3   8      773.86      771.35     77.47 o 
  -9   3   8      149.27      107.78     26.39 o 
  -8   3   8     1851.01     1873.22     80.01 o 
  -7   3   8     1549.20     1382.29     40.83 o 
  -6   3   8     1516.76     1529.56     48.14 o 
  -5   3   8     1817.15     1710.50     26.87 o 
  -4   3   8     5002.59     4596.12     92.93 o 
  -3   3   8     1026.96      906.29     19.02 o 
  -2   3   8     4061.87     3511.22     45.54 o 
  -1   3   8     1596.71     1627.33     32.12 o 
   0   3   8     6143.35     6364.43    130.04 o 
   1   3   8     1158.39     1221.27     37.03 o 
   2   3   8     3303.98     3063.54    127.46 o 
   3   3   8      108.00      133.62     16.49 o 
   4   3   8     4300.83     4199.66    148.22 o 
   5   3   8     3353.62     3379.86     66.28 o 
   6   3   8      944.50      994.58     42.49 o 
   7   3   8      119.75       94.94     13.20 o 
   8   3   8      265.27      224.82     25.64 o 
   9   3   8        1.12      -57.50     91.56 o 
 -10   4   8        3.41       37.15     31.06 o 
  -9   4   8        1.73       -3.57     34.30 o 
  -8   4   8       39.68       18.98     18.19 o 
  -7   4   8        9.78       17.13     12.17 o 
  -6   4   8      783.95      766.69     16.48 o 
  -5   4   8     1772.76     1741.31     53.22 o 
  -4   4   8       26.47       34.90      8.49 o 
  -3   4   8      586.13      599.33     16.18 o 
  -2   4   8     3409.99     3384.67     77.70 o 
  -1   4   8       75.86       84.28     14.60 o 
   0   4   8     1440.68     1367.29     50.46 o 
   1   4   8     2303.56     2351.51     61.02 o 
   2   4   8      498.69      517.93     23.68 o 
   3   4   8       65.47       57.12     16.80 o 
   4   4   8     1694.23     1633.05     59.57 o 
   5   4   8      893.00      888.73     30.19 o 
   6   4   8      727.82      679.27     39.32 o 
   7   4   8      371.66      288.82     35.25 o 
   8   4   8       14.34       21.81     46.99 o 
   9   4   8       17.71       -3.15     74.22 o 
 -10   5   8      865.50      937.84     58.49 o 
  -9   5   8        0.46       29.86     30.63 o 
  -8   5   8      312.54      289.33     30.94 o 
  -7   5   8     1799.70     1546.71     56.91 o 
  -6   5   8     1756.18     1712.18     31.16 o 
  -5   5   8       13.36       28.39      9.56 o 
  -4   5   8     3418.70     3253.06     76.23 o 
  -3   5   8      445.51      479.95     14.77 o 
  -2   5   8     2698.04     2904.02     38.97 o 
  -1   5   8      252.39      231.96     17.31 o 
   0   5   8     3489.73     3262.95     76.46 o 
   1   5   8        6.52       15.90     10.23 o 
   2   5   8     2077.67     2122.10     49.93 o 
   3   5   8     3457.24     3223.95    115.89 o 
   4   5   8     1301.68     1276.68     40.55 o 
   5   5   8       79.17       75.75     16.60 o 
   6   5   8     2014.40     2098.81    122.29 o 
   7   5   8      235.63      276.17     42.48 o 
   8   5   8      472.31      501.43     41.72 o 
   9   5   8      123.77       66.47     61.69 o 
 -10   6   8      112.71      186.51     51.61 o 
  -9   6   8      553.18      626.21     93.23 o 
  -8   6   8      399.58      393.59     57.25 o 
  -7   6   8      213.61      215.24     12.61 o 
  -6   6   8      163.71      124.51     18.82 o 
  -5   6   8       60.61       52.45     11.45 o 
  -4   6   8      642.63      621.10     27.55 o 
  -3   6   8     1838.58     1888.84     33.03 o 
  -2   6   8       24.17       39.68     10.62 o 
  -1   6   8     1299.66     1380.37     39.18 o 
   0   6   8      488.00      507.70     18.38 o 
   1   6   8       17.36       24.88      8.93 o 
   2   6   8     1768.84     1825.60     51.34 o 
   3   6   8     3237.64     3197.59    102.53 o 
   4   6   8       70.58       37.55     19.81 o 
   5   6   8      532.13      560.22     26.45 o 
   6   6   8        2.78        0.02     24.46 o 
   7   6   8       61.38       77.97     36.03 o 
   8   6   8      248.03      245.57     61.19 o 
  -9   7   8        1.58      -14.79     65.08 o 
  -8   7   8      937.93      802.04     60.01 o 
  -7   7   8        7.22       19.11     11.69 o 
  -6   7   8     1169.88     1099.29     52.48 o 
  -5   7   8       75.46       58.20     19.00 o 
  -4   7   8      609.90      616.79     24.68 o 
  -3   7   8      205.99      232.60     21.39 o 
  -2   7   8     3061.42     3044.93     41.50 o 
  -1   7   8       13.64        2.28     18.60 o 
   0   7   8     1240.59     1194.70     41.00 o 
   1   7   8      517.00      581.20     28.59 o 
   2   7   8      833.03      793.20     29.06 o 
   3   7   8       25.72       16.63     17.60 o 
   4   7   8     1760.61     1799.55     52.44 o 
   5   7   8      235.41      228.64     27.54 o 
   6   7   8      203.86      202.25     29.37 o 
   7   7   8       12.18      109.00     60.91 o 
   8   7   8      127.55      294.65     72.10 o 
  -9   8   8       65.31       92.81     74.07 o 
  -8   8   8        2.02      164.94     61.13 o 
  -6   8   8      108.44      114.39     26.00 o 
  -5   8   8      972.26      962.11     37.53 o 
  -4   8   8        3.91        9.16     11.36 o 
  -3   8   8     1533.35     1539.60     29.92 o 
  -2   8   8        2.97      -11.16     11.16 o 
  -1   8   8       28.79       78.31     15.92 o 
   0   8   8       30.00       26.18     11.39 o 
   1   8   8     4786.83     4836.37    181.91 o 
   2   8   8      138.58      154.64     17.12 o 
   3   8   8     1157.34     1194.15     56.47 o 
   4   8   8       94.53       87.91     24.79 o 
   5   8   8      448.00      515.86     40.65 o 
   6   8   8       83.62      117.24     44.26 o 
   7   8   8     1181.47     1212.05     90.74 o 
  -8   9   8      417.95      368.44     57.95 o 
  -7   9   8       28.48       58.02     39.36 o 
  -6   9   8     1136.12     1009.36     64.71 o 
  -5   9   8       27.23       37.50     19.78 o 
  -4   9   8     2205.51     2273.05     60.35 o 
  -3   9   8      252.67      246.14     18.69 o 
  -2   9   8      247.81      280.42     21.55 o 
  -1   9   8        0.29        0.35     23.06 o 
   0   9   8     1869.71     1825.48     51.39 o 
   1   9   8        7.43        0.21     17.53 o 
   2   9   8      508.37      533.54     30.73 o 
   3   9   8       17.77       57.41     20.07 o 
   4   9   8        7.24      -31.22     31.22 o 
   5   9   8      262.47      227.63     36.25 o 
   6   9   8      505.38      662.06     50.90 o 
   7   9   8       22.20      -20.40     43.38 o 
  -7  10   8      397.09      473.13     81.44 o 
  -6  10   8       14.28       -4.17     22.91 o 
  -5  10   8      380.19      456.34     42.33 o 
  -4  10   8        1.29      -19.78     20.93 o 
  -3  10   8      745.96      866.65     25.58 o 
  -2  10   8       88.62       71.70     36.34 o 
  -1  10   8     4679.80     4841.78    104.16 o 
   0  10   8      420.70      430.68     30.50 o 
   1  10   8      537.10      542.35     18.70 o 
   2  10   8        7.28       23.17     22.72 o 
   3  10   8     1046.43     1073.00     66.30 o 
   4  10   8        1.86       56.94     30.84 o 
   5  10   8      806.97      829.33     84.37 o 
   6  10   8       55.67       65.24     48.47 o 
  -7  11   8       57.16       12.66    136.53 o 
  -6  11   8      395.83      374.86     32.45 o 
  -5  11   8      185.30      162.81     29.41 o 
  -4  11   8      209.09      208.97     26.47 o 
  -3  11   8       11.43       41.53     23.13 o 
  -2  11   8     1225.23     1209.16     29.77 o 
  -1  11   8       30.50       24.59     21.42 o 
   0  11   8       27.77       75.68     30.54 o 
   1  11   8      165.06      150.89     17.47 o 
   2  11   8       48.18       -7.39     22.56 o 
   3  11   8       77.17      101.89     48.53 o 
   4  11   8      566.09      672.98     49.76 o 
   5  11   8        6.47       14.24     49.87 o 
  -5  12   8      683.08      756.45     39.77 o 
  -4  12   8       83.56      123.32     45.69 o 
  -3  12   8      497.13      490.47     39.38 o 
  -2  12   8      127.54      137.77     23.19 o 
  -1  12   8      406.84      445.29     30.58 o 
   0  12   8        0.88       22.74     28.12 o 
   1  12   8     1365.36     1486.76     63.04 o 
   2  12   8      236.37      237.31     66.71 o 
   3  12   8      368.82      413.35     79.23 o 
   4  12   8       26.80      139.28     40.88 o 
  -4  13   8      388.53      446.97     54.05 o 
  -3  13   8       47.89      173.04    136.97 o 
  -2  13   8      116.97      171.79     41.98 o 
  -1  13   8      412.71      456.05     51.37 o 
   0  13   8       25.50       25.64     40.55 o 
   1  13   8        9.53      -13.99     44.42 o 
   2  13   8       59.79      128.51     74.71 o 
  -2 -14   9        8.30      139.18    127.73 o 
  -1 -14   9      149.85      167.96     39.67 o 
   0 -14   9       11.15       84.56     41.91 o 
   1 -14   9      293.55      359.12     49.73 o 
  -4 -13   9        0.78      -35.41     35.41 o 
  -3 -13   9      522.40      486.34     40.74 o 
  -2 -13   9       58.18       14.24     43.73 o 
  -1 -13   9     1029.04     1049.66     63.63 o 
   0 -13   9      113.80       94.14     47.30 o 
   1 -13   9     1463.09     1585.83     56.41 o 
   2 -13   9      100.50      166.04     87.20 o 
   3 -13   9      477.70      491.24     51.36 o 
  -6 -12   9        3.51      154.51    103.09 o 
  -4 -12   9     1165.00     1206.23     50.99 o 
  -3 -12   9       86.55       91.07     31.48 o 
  -2 -12   9       24.91       10.27     27.80 o 
  -1 -12   9     1189.94     1221.62     41.79 o 
   0 -12   9       84.61       86.03     27.68 o 
   1 -12   9      579.56      588.33     35.64 o 
   2 -12   9      489.24      542.61     41.48 o 
   3 -12   9       51.73      100.32     50.58 o 
   4 -12   9        2.37      -41.39    134.43 o 
   5 -12   9      303.10      333.45     58.79 o 
  -7 -11   9        4.98      184.63     68.34 o 
  -6 -11   9       27.94       26.99     45.60 o 
  -5 -11   9      194.59      194.50     30.76 o 
  -4 -11   9       18.55        3.57     40.67 o 
  -3 -11   9      381.27      424.86     65.05 o 
  -2 -11   9      398.04      418.55     27.60 o 
  -1 -11   9      791.50      756.78     44.87 o 
   0 -11   9       88.57      113.65     40.18 o 
   1 -11   9      221.20      232.63     30.90 o 
   2 -11   9       78.79      160.75     34.31 o 
   3 -11   9      939.84      985.28     41.40 o 
   4 -11   9      273.19      197.58     76.61 o 
   5 -11   9      517.37      486.06     61.36 o 
   6 -11   9        2.89       32.39     89.51 o 
  -8 -10   9        4.12       24.68     67.78 o 
  -7 -10   9      128.73       96.32     95.00 o 
  -6 -10   9       83.23        6.78     52.33 o 
  -5 -10   9      739.81      739.77     97.77 o 
  -4 -10   9        6.63        1.26     21.95 o 
  -3 -10   9     1974.96     2109.65     49.13 o 
  -2 -10   9      132.68      128.43     23.46 o 
  -1 -10   9      568.75      596.60     24.35 o 
   0 -10   9       60.32       95.64     17.45 o 
   1 -10   9      653.00      643.75     22.81 o 
   2 -10   9      623.30      625.52     33.99 o 
   3 -10   9      695.21      735.49     44.42 o 
   4 -10   9      260.65      219.52     25.01 o 
   5 -10   9       60.31       84.39     33.36 o 
   6 -10   9      299.24      306.82     32.11 o 
  -8  -9   9       12.16       12.56     45.07 o 
  -7  -9   9      247.21      246.93     84.40 o 
  -6  -9   9      576.69      515.80     37.50 o 
  -5  -9   9      681.04      667.01     64.88 o 
  -4  -9   9      215.66      287.04     20.65 o 
  -3  -9   9      539.05      595.05     25.84 o 
  -2  -9   9      229.64      232.64     20.48 o 
  -1  -9   9     1116.68     1098.72     25.96 o 
   0  -9   9     2390.42     2419.30     58.75 o 
   1  -9   9      980.69      987.46     26.01 o 
   2  -9   9      161.15      216.65     18.19 o 
   3  -9   9       31.89       -7.40     21.71 o 
   4  -9   9        5.97       11.91     25.22 o 
   5  -9   9      512.30      416.12     37.51 o 
   6  -9   9      753.96      717.63    151.82 o 
   7  -9   9      567.69      597.60     98.78 o 
  -9  -8   9       15.04       -9.44     35.42 o 
  -8  -8   9        4.08       46.44     32.68 o 
  -7  -8   9     1473.77     1482.23     50.91 o 
  -6  -8   9      142.45      118.23     32.70 o 
  -5  -8   9     1674.16     1695.58     43.64 o 
  -4  -8   9      282.97      266.59     24.83 o 
  -3  -8   9     1490.10     1480.13     53.60 o 
  -2  -8   9      146.93      151.97     14.65 o 
  -1  -8   9     1333.08     1325.40     46.04 o 
   0  -8   9      111.84      117.86     15.31 o 
   1  -8   9     1247.67     1302.51     36.32 o 
   2  -8   9       17.16       46.02     16.36 o 
   3  -8   9      172.78      170.61     15.91 o 
   4  -8   9      399.60      346.77     18.34 o 
   5  -8   9      214.91      156.41     31.48 o 
   6  -8   9      273.91      284.61     32.99 o 
   7  -8   9      604.40      497.72     34.75 o 
   8  -8   9      171.76      167.77     57.48 o 
  -9  -7   9      244.08      232.77     35.29 o 
  -8  -7   9      437.68      473.66     32.87 o 
  -7  -7   9     1211.63     1289.41     55.10 o 
  -6  -7   9      404.98      356.57     21.52 o 
  -5  -7   9       30.78       47.20     15.10 o 
  -4  -7   9     1268.37     1236.46     33.21 o 
  -3  -7   9      431.90      545.90     40.14 o 
  -2  -7   9     1246.22     1217.79     35.03 o 
  -1  -7   9      299.89      301.06     15.63 o 
   0  -7   9      494.81      521.68     25.70 o 
   1  -7   9      719.82      736.66     19.18 o 
   2  -7   9     1116.19     1068.59     24.67 o 
   3  -7   9      262.71      324.10     15.56 o 
   4  -7   9      713.03      716.41     23.86 o 
   5  -7   9      182.52      186.23     14.40 o 
   6  -7   9       44.79       81.67     42.98 o 
   7  -7   9        9.55       10.64     18.18 o 
   8  -7   9      403.69      459.57     86.24 o 
 -10  -6   9       16.23      -40.27     40.27 o 
  -9  -6   9     1501.48     1568.96     58.25 o 
  -8  -6   9      342.95      405.89     28.19 o 
  -7  -6   9      520.82      613.43     31.69 o 
  -6  -6   9      651.19      633.79     29.02 o 
  -5  -6   9      384.02      350.63     17.00 o 
  -4  -6   9      791.72      808.19     25.22 o 
  -3  -6   9     4673.14     4888.13     82.47 o 
  -2  -6   9       78.66      102.40     17.94 o 
  -1  -6   9     1536.55     1514.48     36.10 o 
   0  -6   9     1110.32     1171.41     24.44 o 
   1  -6   9       13.91       11.16     14.62 o 
   2  -6   9     2748.65     2749.26     67.06 o 
   3  -6   9     3762.44     3820.61     66.13 o 
   4  -6   9       16.38       16.98     12.43 o 
   5  -6   9      430.74      411.19     18.43 o 
   6  -6   9       73.58       39.75     26.44 o 
   7  -6   9       20.70       13.45     21.63 o 
   8  -6   9      512.64      395.87     51.39 o 
 -10  -5   9      227.96      262.93     81.36 o 
  -9  -5   9       47.86       86.27     61.91 o 
  -8  -5   9       30.17       -3.26     23.33 o 
  -7  -5   9      744.07      726.59     25.81 o 
  -6  -5   9     1415.22     1339.88     51.49 o 
  -5  -5   9      415.04      355.97     18.27 o 
  -4  -5   9     1091.23     1042.78     42.32 o 
  -3  -5   9      503.59      497.54     29.83 o 
  -2  -5   9     2026.34     2154.03     52.87 o 
  -1  -5   9        7.64       10.36     17.75 o 
   0  -5   9     3608.83     3417.18     77.04 o 
   1  -5   9       95.28       55.62     11.90 o 
   2  -5   9     1441.82     1487.42     49.07 o 
   3  -5   9     2672.99     2542.40     67.48 o 
   4  -5   9     1839.75     1762.50     51.15 o 
   5  -5   9      147.59      154.16     18.38 o 
   6  -5   9     2076.67     1964.74     69.73 o 
   7  -5   9      350.99      324.16     28.73 o 
   8  -5   9      364.09      350.47     62.21 o 
   9  -5   9       23.23       -4.76     63.97 o 
 -10  -4   9        1.32       70.52     85.20 o 
  -9  -4   9      423.56      502.05     31.32 o 
  -8  -4   9      132.80      150.08     19.90 o 
  -7  -4   9      597.09      595.02     24.09 o 
  -6  -4   9      382.36      377.30     17.75 o 
  -5  -4   9     4460.00     4340.53    120.36 o 
  -4  -4   9        7.62       34.58     18.90 o 
  -3  -4   9     1791.07     1774.25     51.20 o 
  -2  -4   9     2268.52     2349.40     42.03 o 
  -1  -4   9      566.02      548.64     18.74 o 
   0  -4   9      642.15      645.17     20.23 o 
   1  -4   9     2558.26     2617.98     65.15 o 
   2  -4   9      124.84      140.48     11.42 o 
   3  -4   9        7.14        5.08     11.50 o 
   4  -4   9     2259.13     2198.76     70.41 o 
   5  -4   9      434.31      418.16     22.84 o 
   6  -4   9      896.54      817.79     36.39 o 
   7  -4   9       93.65       65.09     15.40 o 
   8  -4   9       47.55       12.90     18.44 o 
   9  -4   9      128.94      180.35     94.49 o 
 -10  -3   9      780.61      860.33     49.22 o 
  -9  -3   9       34.29       63.90     33.38 o 
  -8  -3   9     1989.28     2016.55     34.90 o 
  -7  -3   9     1228.94     1092.27     48.43 o 
  -6  -3   9     1074.41     1146.89     25.62 o 
  -5  -3   9     1558.70     1501.29     55.93 o 
  -4  -3   9     3822.44     3615.26    147.18 o 
  -3  -3   9        7.99       17.26     11.41 o 
  -2  -3   9     6628.78     6254.25    197.05 o 
  -1  -3   9     4436.84     4416.34    109.89 o 
   0  -3   9     6386.01     6344.89    159.62 o 
   1  -3   9      185.23      201.32     14.87 o 
   2  -3   9     3599.71     3224.28     63.80 o 
   3  -3   9       68.75       70.46     10.27 o 
   4  -3   9     3691.58     3527.73     73.03 o 
   5  -3   9     1464.12     1374.72     36.15 o 
   6  -3   9     1015.92      952.07     38.05 o 
   7  -3   9      300.63      290.57     19.41 o 
   8  -3   9      546.84      475.40     31.04 o 
   9  -3   9        1.16       28.32     25.79 o 
 -11  -2   9      174.00      131.60     36.92 o 
 -10  -2   9      388.28      395.28     68.37 o 
  -9  -2   9      205.85      250.56     20.91 o 
  -8  -2   9       88.90      103.96     17.07 o 
  -7  -2   9      955.08      944.73     32.76 o 
  -6  -2   9       64.82       45.21     10.21 o 
  -5  -2   9     1218.43     1136.95     44.22 o 
  -4  -2   9     1649.31     1670.34     52.06 o 
  -3  -2   9      961.40      855.78     50.69 o 
  -2  -2   9      820.13      875.24     47.46 o 
  -1  -2   9      577.41      552.58     32.53 o 
   0  -2   9      917.28      948.49     29.47 o 
   1  -2   9      220.36      149.28     13.21 o 
   2  -2   9     2957.78     2776.80     60.60 o 
   3  -2   9      591.72      569.63     16.77 o 
   4  -2   9      191.03      192.04     17.13 o 
   5  -2   9      292.89      264.82     12.06 o 
   6  -2   9       23.55        5.22     15.47 o 
   7  -2   9      124.64      126.18     16.30 o 
   8  -2   9      750.41      713.13     35.37 o 
   9  -2   9       75.98      140.36     35.51 o 
 -11  -1   9       23.29       -0.78     38.36 o 
 -10  -1   9      554.65      546.01     42.79 o 
  -9  -1   9      381.72      303.09     27.28 o 
  -8  -1   9      761.73      750.14     36.37 o 
  -7  -1   9      431.07      480.95     22.14 o 
  -6  -1   9     2648.94     2738.42     35.63 o 
  -5  -1   9     1233.08     1244.86     37.69 o 
  -4  -1   9     6056.51     6254.00     73.90 o 
  -3  -1   9     3272.31     3234.22     88.96 o 
  -2  -1   9     3676.73     3436.03    108.88 o 
  -1  -1   9     3093.60     3068.42     70.12 o 
   0  -1   9     5687.20     5153.04    182.00 o 
   1  -1   9        8.98       17.31      9.00 o 
   2  -1   9     6787.85     6197.18    145.06 o 
   3  -1   9     2102.58     1904.94     30.66 o 
   4  -1   9      352.68      301.01     14.21 o 
   5  -1   9     2147.13     2037.50     55.04 o 
   6  -1   9      425.77      426.95     16.51 o 
   7  -1   9      252.06      262.83     17.42 o 
   8  -1   9      429.52      441.75     22.00 o 
   9  -1   9        4.25      -24.03     30.24 o 
 -11   0   9       98.13      119.30     49.95 o 
 -10   0   9      602.34      706.21     32.44 o 
  -9   0   9       82.53      126.69     21.12 o 
  -8   0   9        1.16      -10.67     10.67 o 
  -7   0   9      209.91      219.51     18.55 o 
  -6   0   9       13.43       49.39     13.89 o 
  -5   0   9      268.72      268.36     18.45 o 
  -4   0   9       51.33       66.22     14.67 o 
  -3   0   9      249.97      239.51     18.87 o 
  -2   0   9      158.97      183.26     16.36 o 
  -1   0   9       17.99       20.94     15.88 o 
   0   0   9       41.31       28.75     12.85 o 
   1   0   9       43.78       46.53     10.91 o 
   2   0   9     1571.90     1361.85     56.83 o 
   3   0   9       37.91       35.96     16.17 o 
   4   0   9      611.38      550.23     17.21 o 
   5   0   9       37.15       26.30     11.48 o 
   6   0   9      339.12      339.71     19.78 o 
   7   0   9       46.51       42.08     15.81 o 
   8   0   9      344.00      319.71     23.77 o 
   9   0   9       22.96       -0.82     34.68 o 
 -11   1   9       47.07       17.14     54.86 o 
 -10   1   9      401.99      428.03     39.80 o 
  -9   1   9      397.68      368.04     26.08 o 
  -8   1   9      949.11      865.79     41.32 o 
  -7   1   9      335.61      351.13     13.53 o 
  -6   1   9     2955.84     2933.82     78.38 o 
  -5   1   9      310.32      298.32     11.10 o 
  -4   1   9     6909.98     6670.37    140.09 o 
  -3   1   9     1056.28     1023.98     31.00 o 
  -2   1   9     4267.78     4186.57     59.17 o 
  -1   1   9     3864.27     3807.17    110.21 o 
   0   1   9     7131.50     6678.01    173.07 o 
   1   1   9       89.17      117.77     16.52 o 
   2   1   9     5805.70     5298.95    222.54 o 
   3   1   9     2643.70     2625.83     77.59 o 
   4   1   9      525.72      502.17     18.99 o 
   5   1   9     3281.30     3098.23    102.75 o 
   6   1   9      785.84      778.19     32.13 o 
   7   1   9       63.85       43.91     17.57 o 
   8   1   9      526.96      534.25     24.33 o 
   9   1   9       52.98      -18.58     29.88 o 
 -10   2   9      141.43      149.19     22.22 o 
  -9   2   9       66.74       45.83     26.56 o 
  -8   2   9      110.94      106.31     11.03 o 
  -7   2   9      222.29      238.51     11.38 o 
  -6   2   9      279.81      285.57     15.62 o 
  -5   2   9      227.47      247.13     16.07 o 
  -4   2   9     1184.68     1188.18     25.43 o 
  -3   2   9        4.81       -2.90      6.12 o 
  -2   2   9      666.91      622.40     12.95 o 
  -1   2   9      465.77      527.46     13.58 o 
   0   2   9       48.90       43.47     12.95 o 
   1   2   9       10.05       11.53     17.11 o 
   2   2   9     1699.01     1628.72     45.80 o 
   3   2   9      465.95      456.42     25.55 o 
   4   2   9       79.53      114.63     15.87 o 
   5   2   9        2.62       -1.93     10.36 o 
   6   2   9       33.66       54.08     18.26 o 
   7   2   9       33.70       28.79     21.70 o 
   8   2   9      451.50      360.17     48.47 o 
   9   2   9      135.33       76.71     52.96 o 
 -10   3   9     1197.71     1139.03    149.34 o 
  -9   3   9      473.27      435.15     30.12 o 
  -8   3   9     1874.56     1675.93     82.54 o 
  -7   3   9       52.31       48.79     17.38 o 
  -6   3   9     4908.88     4592.27     74.06 o 
  -5   3   9      338.17      309.35     10.67 o 
  -4   3   9     3853.01     3641.72     70.64 o 
  -3   3   9      229.00      223.73     11.54 o 
  -2   3   9     8930.63     8708.43     84.63 o 
  -1   3   9     2374.91     2296.44     88.10 o 
   0   3   9     5218.80     5234.01     78.06 o 
   1   3   9      115.24      116.01     10.46 o 
   2   3   9     3252.92     3116.56    116.79 o 
   3   3   9     1079.45     1023.22     52.55 o 
   4   3   9     3583.42     3507.79    141.72 o 
   5   3   9      271.88      240.51     13.11 o 
   6   3   9      775.94      764.52     40.54 o 
   7   3   9      163.56      191.76     25.41 o 
   8   3   9      638.16      605.27     67.45 o 
   9   3   9       36.93       29.95     74.17 o 
 -10   4   9      168.13      185.87     43.90 o 
  -9   4   9        3.20       -4.85     31.80 o 
  -8   4   9       79.44      109.12     23.65 o 
  -7   4   9        8.65       11.64      9.92 o 
  -6   4   9       22.07       16.66     13.52 o 
  -5   4   9     1524.10     1475.33     39.26 o 
  -4   4   9      591.43      527.54     18.12 o 
  -3   4   9      253.46      272.09     13.91 o 
  -2   4   9       75.58       56.83     13.29 o 
  -1   4   9      182.85      213.39     11.66 o 
   0   4   9        0.01       18.26      9.00 o 
   1   4   9     1819.44     1932.75     64.25 o 
   2   4   9       51.13       64.61     14.26 o 
   3   4   9       95.52       66.37     14.42 o 
   4   4   9     1550.70     1606.21     45.07 o 
   5   4   9       20.42       31.89     16.29 o 
   6   4   9      482.02      406.17     32.36 o 
   7   4   9      501.29      541.23     41.80 o 
   8   4   9       37.45       16.85     37.13 o 
   9   4   9        3.37      -22.10     69.04 o 
 -10   5   9      185.72       15.00     60.82 o 
  -9   5   9      220.66      163.86     62.77 o 
  -8   5   9      487.32      421.90     20.49 o 
  -7   5   9       51.10       78.85     14.83 o 
  -6   5   9     2303.67     2162.73     42.13 o 
  -5   5   9        3.98       10.76     16.85 o 
  -4   5   9     6836.46     6817.05    163.78 o 
  -3   5   9      563.37      542.95     18.66 o 
  -2   5   9     1900.14     1918.96     70.93 o 
  -1   5   9      593.23      545.62     12.88 o 
   0   5   9     4179.24     4241.58    112.36 o 
   1   5   9        0.45      -13.34     13.34 o 
   2   5   9     7142.94     7378.56    168.12 o 
   3   5   9     1783.78     1775.47     54.23 o 
   4   5   9     3276.75     3262.35    134.44 o 
   5   5   9      401.98      390.51     31.58 o 
   6   5   9      867.82      831.33     57.16 o 
   7   5   9        6.82      -23.25     23.25 o 
   8   5   9      744.40      775.03     52.65 o 
  -9   6   9       19.28      -88.20     91.54 o 
  -8   6   9      178.42       84.76     53.11 o 
  -7   6   9      317.17      333.44     18.98 o 
  -6   6   9     1429.44     1388.40     51.88 o 
  -5   6   9       14.59       46.57     29.90 o 
  -4   6   9       85.14       78.66     16.68 o 
  -3   6   9      532.78      537.45     18.56 o 
  -2   6   9       98.00      107.88     19.86 o 
  -1   6   9     1219.44     1272.36     43.31 o 
   0   6   9      434.33      459.49     24.15 o 
   1   6   9       13.25       -1.88      9.65 o 
   2   6   9      152.44      155.28     13.66 o 
   3   6   9     1344.09     1329.67     63.48 o 
   4   6   9       29.59       31.17     19.45 o 
   5   6   9      992.47      933.64     93.84 o 
   6   6   9        3.51        5.45     23.15 o 
   7   6   9       55.70       57.81     30.77 o 
   8   6   9      294.93      360.06     46.65 o 
  -9   7   9      345.17      316.52     67.24 o 
  -8   7   9     1011.07     1173.78    115.32 o 
  -7   7   9      337.21      318.24     40.02 o 
  -6   7   9      793.35      781.05     39.73 o 
  -5   7   9       24.95       26.57     18.48 o 
  -4   7   9      373.63      379.99     15.09 o 
  -3   7   9      673.88      647.70     19.05 o 
  -2   7   9     6750.32     6701.05    129.63 o 
  -1   7   9        5.22       20.62     13.02 o 
   0   7   9     1669.79     1702.96     38.84 o 
   1   7   9       34.66       23.63     18.45 o 
   2   7   9     2812.92     2740.82     78.82 o 
   3   7   9        0.47       -1.58     18.75 o 
   4   7   9     2722.46     2788.40    138.02 o 
   5   7   9      270.67      297.89     60.15 o 
   6   7   9      289.35      255.55     40.25 o 
   7   7   9      369.37      403.78     49.47 o 
  -9   8   9        1.15       54.71     77.67 o 
  -7   8   9       37.68       92.76     63.19 o 
  -6   8   9       35.95       30.53     18.68 o 
  -5   8   9     2091.46     2051.75     39.14 o 
  -4   8   9      996.08      963.77     35.61 o 
  -3   8   9      984.70      965.94     23.24 o 
  -2   8   9       90.15      127.23     15.55 o 
  -1   8   9      157.72      172.47     12.34 o 
   0   8   9      173.45      171.11     14.89 o 
   1   8   9     6523.98     6249.58    229.74 o 
   2   8   9      183.17      129.01     20.06 o 
   3   8   9     1219.48     1205.17     50.65 o 
   4   8   9       11.33      -25.98     25.98 o 
   5   8   9      326.40      279.24     38.38 o 
   6   8   9        3.41      -39.75     56.48 o 
   7   8   9      739.36      747.34     73.33 o 
  -8   9   9      251.17      288.84     80.83 o 
  -7   9   9      573.45      550.44    119.25 o 
  -6   9   9      811.13      647.90     51.09 o 
  -5   9   9      770.66      742.57     26.33 o 
  -4   9   9     1336.07     1276.26     36.29 o 
  -3   9   9      156.23      187.32     25.35 o 
  -2   9   9       19.08       49.88     32.85 o 
  -1   9   9      457.34      426.27     19.00 o 
   0   9   9     2723.60     2617.55    118.28 o 
   1   9   9      130.27      109.86     27.60 o 
   2   9   9      669.63      706.27     35.31 o 
   3   9   9      113.09      101.73     30.87 o 
   4   9   9       40.82       55.04     28.26 o 
   5   9   9        4.27      -30.88     30.88 o 
   6   9   9      346.55      462.25     50.11 o 
  -7  10   9     1064.91     1011.58     70.03 o 
  -6  10   9       65.68       32.03     31.25 o 
  -5  10   9       85.72      133.28     27.48 o 
  -4  10   9      191.92      151.50     23.19 o 
  -3  10   9      297.63      280.35     37.40 o 
  -2  10   9      139.45      212.46     27.80 o 
  -1  10   9     2540.74     2609.62     48.95 o 
   0  10   9      596.43      539.79     39.16 o 
   1  10   9      284.87      335.69     36.40 o 
   2  10   9      989.95      946.18     84.40 o 
   3  10   9      694.12      708.13     60.82 o 
   4  10   9      156.27      190.10     33.89 o 
   5  10   9     1186.68     1286.19     75.42 o 
  -6  11   9       81.63       93.35     56.05 o 
  -5  11   9      419.23      415.56     37.30 o 
  -4  11   9      186.00      196.02     31.65 o 
  -3  11   9      179.31      179.53     37.54 o 
  -2  11   9     1575.69     1507.59     35.99 o 
  -1  11   9      273.97      284.40     43.00 o 
   0  11   9        8.04       84.70     47.73 o 
   1  11   9      298.64      301.24     28.09 o 
   2  11   9       50.12       67.53     32.32 o 
   3  11   9      163.67      183.03     43.33 o 
   4  11   9      499.59      546.13    125.90 o 
  -5  12   9      639.70      567.04     91.25 o 
  -4  12   9       44.87       16.49    128.88 o 
  -3  12   9     1137.48     1184.27     54.80 o 
  -2  12   9       47.25       98.10     55.38 o 
  -1  12   9      287.73      232.94     52.30 o 
   0  12   9       39.38       40.34     46.30 o 
   1  12   9     1033.44      898.05     80.25 o 
   2  12   9       10.72       35.71     75.66 o 
   3  12   9      760.39      916.38     81.66 o 
  -3  13   9      771.82      773.50     63.09 o 
  -2  13   9        4.71       70.15    163.47 o 
  -1  13   9      559.50      493.39     68.60 o 
   0  13   9        6.71       81.93     62.31 o 
   1  13   9      145.43      754.43    239.21 o 
  -1 -14  10      466.34      477.00     92.89 o 
  -4 -13  10        2.15      -13.03     59.61 o 
  -3 -13  10      370.85      324.30     39.37 o 
  -2 -13  10       24.49       21.66     97.89 o 
  -1 -13  10       26.93       28.81     41.43 o 
   0 -13  10       65.85      143.17     77.59 o 
   1 -13  10      180.17      171.64     40.03 o 
   2 -13  10        9.33      -47.51     84.65 o 
   3 -13  10       29.39       79.68     82.65 o 
  -5 -12  10     1132.51     1093.14    107.61 o 
  -4 -12  10      543.99      595.20     43.97 o 
  -3 -12  10      410.23      407.80     49.71 o 
  -2 -12  10       93.33       34.58     48.24 o 
  -1 -12  10     1044.26     1026.43     55.61 o 
   0 -12  10        0.45       47.40     34.51 o 
   1 -12  10     1043.27     1068.08     90.81 o 
   2 -12  10      555.88      529.78     48.30 o 
   3 -12  10      166.67      177.58     46.51 o 
   4 -12  10        1.17      -39.02     97.06 o 
  -7 -11  10        4.19       25.51     95.15 o 
  -6 -11  10        8.41       26.95     64.90 o 
  -5 -11  10        1.11       10.53     31.88 o 
  -4 -11  10       34.59      -18.06     49.68 o 
  -3 -11  10        4.36       -0.08     27.78 o 
  -2 -11  10      537.36      552.07     40.29 o 
  -1 -11  10      266.40      341.39     36.99 o 
   0 -11  10      139.57      168.16     21.85 o 
   1 -11  10        6.91       26.57     49.44 o 
   2 -11  10       91.97       26.05     55.99 o 
   3 -11  10      175.93      178.32     33.64 o 
   4 -11  10      435.93      414.79     58.02 o 
   5 -11  10        3.16       61.91     38.78 o 
  -7 -10  10      792.69     1002.63     63.16 o 
  -6 -10  10       47.45        8.46     65.36 o 
  -5 -10  10     1191.87     1155.38    149.93 o 
  -4 -10  10        0.70      -18.49     33.04 o 
  -3 -10  10     2106.60     2124.53     73.09 o 
  -2 -10  10       47.27       34.35     24.52 o 
  -1 -10  10     3084.27     3062.40     99.52 o 
   0 -10  10      623.91      572.13     33.14 o 
   1 -10  10     1134.10     1222.88     32.24 o 
   2 -10  10        4.58       22.49     30.51 o 
   3 -10  10     1553.45     1611.06     91.37 o 
   4 -10  10        0.93       94.94     55.04 o 
   5 -10  10      392.61      387.09     74.82 o 
   6 -10  10       32.49      -33.61     33.61 o 
  -8  -9  10      183.23      298.98    195.68 o 
  -7  -9  10       29.03       -4.37     36.66 o 
  -6  -9  10      749.26      726.58     80.56 o 
  -5  -9  10        8.92      -25.27     25.27 o 
  -4  -9  10      773.30      870.07     30.89 o 
  -3  -9  10       83.72      128.61     20.63 o 
  -2  -9  10       18.13        5.15     19.46 o 
  -1  -9  10        4.81       -3.72     15.97 o 
   0  -9  10     1856.10     1795.64     51.63 o 
   1  -9  10        1.40       11.94     16.51 o 
   2  -9  10       58.88       95.67     20.57 o 
   3  -9  10       46.06       63.07     21.19 o 
   4  -9  10       20.74       29.89     34.43 o 
   5  -9  10      363.08      417.74     56.03 o 
   6  -9  10      848.84      856.32     99.47 o 
   7  -9  10        1.17      -81.21     89.84 o 
  -9  -8  10       11.77        9.83     39.63 o 
  -8  -8  10        1.23       59.87     81.26 o 
  -7  -8  10      284.83      340.24     39.21 o 
  -6  -8  10       47.19       51.12     22.77 o 
  -5  -8  10     2790.83     2806.82     73.33 o 
  -4  -8  10      231.39      220.65     16.68 o 
  -3  -8  10     1917.14     1897.58     46.32 o 
  -2  -8  10       35.40       25.61     24.05 o 
  -1  -8  10      410.10      370.02     19.99 o 
   0  -8  10       89.24      114.87     15.39 o 
   1  -8  10     6809.59     6807.79    179.69 o 
   2  -8  10       59.55       43.34     13.58 o 
   3  -8  10     1484.92     1447.74     52.44 o 
   4  -8  10       69.41       75.07     18.43 o 
   5  -8  10      716.24      773.37     40.39 o 
   6  -8  10       26.04       83.52     24.07 o 
   7  -8  10      507.82      403.55     79.72 o 
  -9  -7  10      149.76      205.66     49.90 o 
  -8  -7  10      405.82      407.75     32.23 o 
  -7  -7  10      214.17      241.10     31.66 o 
  -6  -7  10      104.81      117.04     51.08 o 
  -5  -7  10      283.05      302.87     14.38 o 
  -4  -7  10       50.94       58.39     16.73 o 
  -3  -7  10      245.16      269.23     15.67 o 
  -2  -7  10     4650.30     4593.37    120.82 o 
  -1  -7  10        5.17       16.89     12.48 o 
   0  -7  10      862.33      871.92     54.47 o 
   1  -7  10       24.19       12.94     14.46 o 
   2  -7  10     2712.01     2655.72     90.03 o 
   3  -7  10       14.21       26.50     14.84 o 
   4  -7  10     3075.35     3051.67    126.04 o 
   5  -7  10      390.83      366.29     42.76 o 
   6  -7  10      243.75      209.32     25.93 o 
   7  -7  10       90.04      117.18     24.75 o 
   8  -7  10      248.23      224.60     59.34 o 
 -10  -6  10        3.42       62.85     37.85 o 
  -9  -6  10      687.39      682.14     39.17 o 
  -8  -6  10       25.13       -3.29     27.36 o 
  -7  -6  10     1120.19     1170.72     39.86 o 
  -6  -6  10      506.24      468.97     44.77 o 
  -5  -6  10      740.96      673.29     30.31 o 
  -4  -6  10      149.98      144.02     27.79 o 
  -3  -6  10     2466.60     2447.04     85.39 o 
  -2  -6  10       86.78       57.92     14.64 o 
  -1  -6  10     1419.76     1507.60     47.80 o 
   0  -6  10       88.81      116.12     18.04 o 
   1  -6  10      179.01      162.62     13.79 o 
   2  -6  10      268.65      250.19     14.88 o 
   3  -6  10     2270.94     2231.34     46.49 o 
   4  -6  10      128.35      106.88     14.13 o 
   5  -6  10      269.36      270.49     16.37 o 
   6  -6  10       82.03       64.93     18.62 o 
   7  -6  10        2.57       51.36     24.00 o 
   8  -6  10      437.86      397.87     40.38 o 
 -10  -5  10       27.40      -10.79     40.13 o 
  -9  -5  10      195.69      260.13     47.46 o 
  -8  -5  10      111.32       79.20     21.97 o 
  -7  -5  10      248.52      285.63     23.70 o 
  -6  -5  10     1694.64     1605.47     56.69 o 
  -5  -5  10       36.80       49.71     12.31 o 
  -4  -5  10     4697.06     4452.24    193.90 o 
  -3  -5  10      426.43      416.65     25.20 o 
  -2  -5  10     1687.55     1785.28     39.42 o 
  -1  -5  10     1067.65      994.61     35.41 o 
   0  -5  10     4838.95     4752.29    142.93 o 
   1  -5  10       30.32       23.27     13.64 o 
   2  -5  10     5761.16     5751.89    154.34 o 
   3  -5  10     1662.61     1526.43     33.29 o 
   4  -5  10     3040.81     2985.83     56.69 o 
   5  -5  10      488.51      442.66     28.26 o 
   6  -5  10     1093.77     1055.21     25.74 o 
   7  -5  10       11.20        8.72     25.87 o 
   8  -5  10      685.90      658.99     64.57 o 
 -10  -4  10      273.35      348.36    108.98 o 
  -9  -4  10      242.21      210.98     27.12 o 
  -8  -4  10       76.73      100.84     20.19 o 
  -7  -4  10      581.90      523.50     48.80 o 
  -6  -4  10        3.49       -5.22     19.32 o 
  -5  -4  10     4278.00     4206.00    165.19 o 
  -4  -4  10      596.07      507.52     33.67 o 
  -3  -4  10       48.83       54.58     18.22 o 
  -2  -4  10       77.45       98.48     15.10 o 
  -1  -4  10       96.20      100.73     15.56 o 
   0  -4  10       72.94       64.97     12.26 o 
   1  -4  10     2552.85     2607.54     68.91 o 
   2  -4  10       62.31       73.02     15.80 o 
   3  -4  10       55.90       55.17     22.12 o 
   4  -4  10     1756.26     1705.90     45.82 o 
   5  -4  10       42.16       33.42     11.74 o 
   6  -4  10      168.31      143.35     16.91 o 
   7  -4  10      454.54      439.52     20.39 o 
   8  -4  10       57.72       55.58     38.03 o 
   9  -4  10        2.81        8.49     27.99 o 
 -10  -3  10      381.00      358.53     96.15 o 
  -9  -3  10      781.48      764.53     32.68 o 
  -8  -3  10      858.06      866.28     27.22 o 
  -7  -3  10        2.74       -5.94     14.54 o 
  -6  -3  10     2980.69     3021.34     50.15 o 
  -5  -3  10       34.18       23.36     14.59 o 
  -4  -3  10     3025.52     3029.83    138.41 o 
  -3  -3  10      310.61      261.68     21.36 o 
  -2  -3  10     7566.74     7301.25    267.32 o 
  -1  -3  10      181.29      186.07     16.40 o 
   0  -3  10     2489.62     2325.57     48.31 o 
   1  -3  10       61.24       81.49     12.99 o 
   2  -3  10     2736.63     2544.79     46.42 o 
   3  -3  10     2339.18     2264.18     55.68 o 
   4  -3  10     1510.73     1494.28     46.07 o 
   5  -3  10       34.53       23.56     12.87 o 
   6  -3  10      842.35      837.77     20.29 o 
   7  -3  10      154.36      116.02     27.38 o 
   8  -3  10      826.93      850.89     37.66 o 
   9  -3  10      161.91      139.46     30.00 o 
 -10  -2  10       51.33      -21.99     49.34 o 
  -9  -2  10      323.28      391.88     25.87 o 
  -8  -2  10      302.02      306.73     27.49 o 
  -7  -2  10     1293.84     1422.53     34.88 o 
  -6  -2  10      469.86      464.20     31.73 o 
  -5  -2  10       75.32       75.05     13.55 o 
  -4  -2  10      129.89      149.84     10.18 o 
  -3  -2  10      492.63      481.70     31.65 o 
  -2  -2  10      418.88      404.02     27.81 o 
  -1  -2  10     1222.50     1116.79     49.40 o 
   0  -2  10     4092.45     3677.57    149.07 o 
   1  -2  10       16.84       22.38     12.06 o 
   2  -2  10       60.26       56.31     13.92 o 
   3  -2  10      694.51      648.19     23.29 o 
   4  -2  10      694.50      695.17     32.72 o 
   5  -2  10      287.69      317.38     26.29 o 
   6  -2  10      181.36      236.99     17.19 o 
   7  -2  10        3.85       10.16     14.93 o 
   8  -2  10      107.30       68.73     25.50 o 
   9  -2  10        3.29       11.88     25.74 o 
 -10  -1  10      348.73      336.25     43.55 o 
  -9  -1  10      614.54      585.35     27.25 o 
  -8  -1  10      590.33      586.78     39.36 o 
  -7  -1  10     1185.45     1086.80     39.06 o 
  -6  -1  10     2231.29     2321.56     31.65 o 
  -5  -1  10      936.50      936.89     31.76 o 
  -4  -1  10     3617.73     3383.52     77.26 o 
  -3  -1  10        7.76       -9.49     11.51 o 
  -2  -1  10     1432.46     1317.68     34.95 o 
  -1  -1  10     3008.88     2840.30     62.14 o 
   0  -1  10     6824.68     6207.21    216.29 o 
   1  -1  10       12.72        8.58     12.03 o 
   2  -1  10     3375.46     3042.00     99.55 o 
   3  -1  10      160.40      147.32     23.00 o 
   4  -1  10     2074.79     2048.12     60.57 o 
   5  -1  10     2239.06     2216.60     37.07 o 
   6  -1  10     2414.72     2258.09     51.28 o 
   7  -1  10        9.20       -5.73     14.86 o 
   8  -1  10      817.67      796.53     40.77 o 
   9  -1  10       81.38      101.67     37.77 o 
 -10   0  10      363.76      354.03     31.13 o 
  -9   0  10       85.79       75.97     20.17 o 
  -8   0  10      485.15      475.26     21.72 o 
  -7   0  10      148.55      166.39     12.81 o 
  -6   0  10        8.42        5.96     11.09 o 
  -5   0  10      143.44      159.40     10.72 o 
  -4   0  10     2237.90     2025.57     78.38 o 
  -3   0  10       64.21       66.21     10.27 o 
  -2   0  10     2419.55     2137.78     51.44 o 
  -1   0  10       65.15       49.84     10.63 o 
   0   0  10      126.04      141.66     13.38 o 
   1   0  10        1.24       10.47     11.52 o 
   2   0  10     1747.97     1863.67     49.20 o 
   3   0  10        3.28       16.19     11.68 o 
   4   0  10      115.34      144.71     16.50 o 
   5   0  10        0.11       -7.82     12.50 o 
   6   0  10      363.45      374.75     20.64 o 
   7   0  10        0.67       22.30     17.59 o 
   8   0  10      213.09      195.97     23.03 o 
   9   0  10        0.65       16.93     35.62 o 
 -10   1  10      187.05      174.52     29.39 o 
  -9   1  10      909.56      883.79     75.80 o 
  -8   1  10     1230.24     1167.59     59.16 o 
  -7   1  10     1095.47     1036.21     34.73 o 
  -6   1  10     2398.85     2412.18     53.91 o 
  -5   1  10     1331.11     1243.44     39.82 o 
  -4   1  10     2457.69     2278.71     43.50 o 
  -3   1  10      550.67      553.12     13.85 o 
  -2   1  10     1522.99     1442.78     47.56 o 
  -1   1  10     1540.89     1503.64     39.46 o 
   0   1  10     5876.05     5103.05    226.14 o 
   1   1  10      147.02      134.31     11.81 o 
   2   1  10     3508.81     3172.60    190.06 o 
   3   1  10       16.97        5.24      9.24 o 
   4   1  10     2856.39     2793.97     96.19 o 
   5   1  10     1718.92     1673.90     57.56 o 
   6   1  10     2508.10     2385.58     77.13 o 
   7   1  10       33.05       43.71     21.01 o 
   8   1  10      801.35      769.10     34.66 o 
   9   1  10       50.92       34.33     92.15 o 
 -10   2  10       19.19       58.07     49.44 o 
  -9   2  10       11.23       36.54     18.32 o 
  -8   2  10      299.18      315.20     19.68 o 
  -7   2  10       21.35       29.01     17.29 o 
  -6   2  10     2561.86     2403.83     51.29 o 
  -5   2  10     1273.55     1184.36     23.48 o 
  -4   2  10      227.04      210.69     12.39 o 
  -3   2  10       17.50       28.24     12.92 o 
  -2   2  10     2785.46     2608.72     53.39 o 
  -1   2  10        4.24        5.14     13.26 o 
   0   2  10     9503.38     8972.00    214.21 o 
   1   2  10        1.32       33.44     11.87 o 
   2   2  10      121.33      135.36     12.06 o 
   3   2  10      905.19      872.86     37.68 o 
   4   2  10     1335.67     1296.46     54.29 o 
   5   2  10      756.46      695.25     27.92 o 
   6   2  10      542.40      586.45     22.03 o 
   7   2  10       22.19       31.20     16.30 o 
   8   2  10        8.78       27.26     33.34 o 
   9   2  10       44.32       80.93     53.76 o 
 -10   3  10      132.01      107.09     24.92 o 
  -9   3  10      424.52      411.75     36.50 o 
  -8   3  10      274.00      267.79     13.76 o 
  -7   3  10        0.24        7.44     10.66 o 
  -6   3  10     1270.92     1195.19     28.27 o 
  -5   3  10      292.21      267.17     14.56 o 
  -4   3  10      814.31      792.34     19.13 o 
  -3   3  10     1297.43     1241.62     18.87 o 
  -2   3  10     4931.99     4692.07     97.55 o 
  -1   3  10      334.48      357.04     16.59 o 
   0   3  10     1872.13     1840.89     58.98 o 
   1   3  10      338.33      351.96     17.27 o 
   2   3  10     2316.54     2277.69    123.84 o 
   3   3  10     2689.28     2648.34     99.91 o 
   4   3  10      694.09      590.86     29.39 o 
   5   3  10       12.77      -12.73     12.73 o 
   6   3  10      931.32     1033.36     47.67 o 
   7   3  10        7.09       43.90     21.91 o 
   8   3  10      334.27      381.93     53.32 o 
   9   3  10      384.59      308.35     67.79 o 
 -10   4  10      560.68      524.51     94.31 o 
  -9   4  10       13.31      -14.22     54.95 o 
  -8   4  10      777.42      770.09     48.71 o 
  -7   4  10      368.25      353.74     17.63 o 
  -6   4  10       35.38       31.31     15.74 o 
  -5   4  10      174.04      227.03     15.39 o 
  -4   4  10     1818.60     1679.94     32.89 o 
  -3   4  10      480.30      498.94     17.13 o 
  -2   4  10     1496.68     1456.59     45.32 o 
  -1   4  10      335.79      363.21     13.45 o 
   0   4  10      252.46      299.54     25.52 o 
   1   4  10     1954.79     2033.79     47.42 o 
   2   4  10      857.70      846.39     25.44 o 
   3   4  10      148.77      161.23     16.19 o 
   4   4  10      908.12      946.76     45.91 o 
   5   4  10       58.29       59.04     21.80 o 
   6   4  10        1.94      -20.05     20.05 o 
   7   4  10     1748.10     1722.29    113.43 o 
   8   4  10       53.50       93.95     76.83 o 
 -10   5  10      152.56      188.97     50.07 o 
  -9   5  10        3.91      -55.22     55.22 o 
  -8   5  10      489.80      418.62     21.79 o 
  -7   5  10      130.77      131.63     16.06 o 
  -6   5  10      889.01      879.27     24.05 o 
  -5   5  10      968.33      835.13     60.14 o 
  -4   5  10     3613.61     3529.89    120.72 o 
  -3   5  10        3.84       -0.45     10.20 o 
  -2   5  10      678.09      659.68     28.58 o 
  -1   5  10      973.69      986.91     19.41 o 
   0   5  10     4729.67     4726.52    100.70 o 
   1   5  10     1035.04     1053.23     33.55 o 
   2   5  10     1601.88     1605.91     50.53 o 
   3   5  10      336.79      336.19     22.10 o 
   4   5  10       17.07       -9.37     15.59 o 
   5   5  10      446.59      432.34     20.48 o 
   6   5  10      109.65      124.66     28.41 o 
   7   5  10       22.28        2.04     47.98 o 
   8   5  10      432.55      468.60     51.48 o 
  -9   6  10      228.48      162.11     88.97 o 
  -8   6  10      569.79      565.24     24.09 o 
  -7   6  10      315.44      297.54     17.87 o 
  -6   6  10     1296.01     1243.27     47.44 o 
  -5   6  10      136.66      149.11     15.82 o 
  -4   6  10       28.62       -2.27     13.77 o 
  -3   6  10      275.94      294.19     17.25 o 
  -2   6  10     1034.14      981.79     28.70 o 
  -1   6  10     1679.32     1685.32     39.45 o 
   0   6  10      876.62      800.70     38.65 o 
   1   6  10      245.99      255.35     20.58 o 
   2   6  10      326.57      378.69     29.83 o 
   3   6  10      338.49      348.34     19.33 o 
   4   6  10        7.36       -0.37     13.34 o 
   5   6  10      882.69      849.30     59.37 o 
   6   6  10      454.86      517.02     30.88 o 
   7   6  10       53.64       75.55     51.13 o 
   8   6  10       23.31       49.29     64.56 o 
  -9   7  10      368.11      560.41     83.32 o 
  -8   7  10     1500.18     1695.56    105.71 o 
  -7   7  10       32.47       50.32     19.85 o 
  -6   7  10      832.96      771.29     60.56 o 
  -5   7  10      239.54      198.94     19.07 o 
  -4   7  10      656.67      678.47     24.52 o 
  -3   7  10      649.21      631.42     30.90 o 
  -2   7  10     4491.41     4425.90    164.93 o 
  -1   7  10      379.61      349.50     18.81 o 
   0   7  10      397.79      390.22     20.17 o 
   1   7  10      129.01      122.04     17.79 o 
   2   7  10      160.64      149.56     22.14 o 
   3   7  10       11.34      -21.55     21.55 o 
   4   7  10     1074.23     1002.79     52.62 o 
   5   7  10      615.72      617.81     52.17 o 
   6   7  10      331.45      302.87     34.98 o 
   7   7  10       36.26        4.87     38.89 o 
  -8   8  10      295.98      390.70    106.43 o 
  -7   8  10       66.11      106.55     28.49 o 
  -6   8  10      370.99      337.10     42.50 o 
  -5   8  10      392.60      433.41     31.58 o 
  -4   8  10     1107.41     1085.44     49.67 o 
  -3   8  10        9.58       31.16     19.32 o 
  -2   8  10      105.71       97.85     17.61 o 
  -1   8  10      151.04      123.96     15.45 o 
   0   8  10      597.30      541.19     23.78 o 
   1   8  10       51.42       35.71     25.41 o 
   2   8  10     1338.13     1305.02     78.52 o 
   3   8  10       46.60       84.73     61.55 o 
   4   8  10      300.04      297.61     41.05 o 
   5   8  10        7.76        0.59     67.61 o 
   6   8  10        5.48        0.33     46.47 o 
   7   8  10      434.15      419.39     98.09 o 
  -7   9  10       98.02      105.97     31.33 o 
  -6   9  10      721.58      658.81     42.33 o 
  -5   9  10      554.38      555.36     25.35 o 
  -4   9  10      908.00      918.30     27.86 o 
  -3   9  10      362.29      397.84     19.82 o 
  -2   9  10      138.17      123.81     22.61 o 
  -1   9  10       74.19       60.41     24.00 o 
   0   9  10     1594.69     1552.04     97.95 o 
   1   9  10      115.22      162.36     33.17 o 
   2   9  10     1293.53     1250.53     72.97 o 
   3   9  10      144.41      184.65     54.29 o 
   4   9  10        4.71       -1.95     24.98 o 
   5   9  10       37.56       28.53     79.41 o 
   6   9  10      193.37      247.39     53.27 o 
  -7  10  10      512.77      525.48     81.67 o 
  -6  10  10      496.68      326.86     36.85 o 
  -5  10  10       43.36      -40.84     40.84 o 
  -4  10  10      349.42      303.17     27.83 o 
  -3  10  10       12.24        6.30     26.06 o 
  -2  10  10      348.84      329.46     24.45 o 
  -1  10  10      531.79      609.68     38.33 o 
   0  10  10      727.82      715.52     34.53 o 
   1  10  10      348.86      333.92     29.67 o 
   2  10  10      191.68      186.66     51.65 o 
   3  10  10       20.78       71.44     29.03 o 
   4  10  10       53.64      109.87     55.30 o 
   5  10  10      913.33     1073.22     60.02 o 
  -6  11  10      102.78       41.45     32.01 o 
  -5  11  10      663.57      614.49     58.88 o 
  -4  11  10      119.08       72.93     35.19 o 
  -3  11  10      589.73      557.72     48.97 o 
  -2  11  10      864.18      880.52     71.35 o 
  -1  11  10      848.54      964.72     84.77 o 
   0  11  10      219.17      260.36     27.60 o 
   1  11  10      679.90      752.71     54.03 o 
   2  11  10      161.35      130.39     51.88 o 
   3  11  10      356.80      293.51     36.59 o 
   4  11  10      614.88      686.66     54.76 o 
  -4  12  10       19.46       36.41     57.58 o 
  -3  12  10      170.60      117.32     49.67 o 
  -2  12  10       53.49      -29.38     29.38 o 
  -1  12  10       87.54      -33.99     38.87 o 
   0  12  10      351.14      337.68    103.71 o 
   1  12  10      783.90      843.40     68.55 o 
   2  12  10       15.48      120.26     67.43 o 
  -3 -13  11       93.18      250.46     80.81 o 
  -2 -13  11       40.81       -5.06     57.89 o 
  -1 -13  11      557.16      494.83     70.23 o 
   0 -13  11        5.60      -45.68     45.68 o 
   1 -13  11       37.82        1.15    207.78 o 
   2 -13  11       17.22      149.06     71.21 o 
  -5 -12  11     1138.41     1186.74     90.56 o 
  -4 -12  11        7.19      -18.83     32.80 o 
  -3 -12  11     1117.48     1216.69     53.04 o 
  -2 -12  11       77.74      113.52     90.84 o 
  -1 -12  11     1029.11     1184.43     79.42 o 
   0 -12  11        4.67        7.43     53.60 o 
   1 -12  11     1133.28     1208.10     50.59 o 
   2 -12  11       46.92        4.31     46.16 o 
   3 -12  11      365.27      387.57     65.88 o 
   4 -12  11      129.09       65.87     48.41 o 
  -6 -11  11       60.79      137.33     48.34 o 
  -5 -11  11      246.14      215.14     34.97 o 
  -4 -11  11       36.46       18.86     57.34 o 
  -3 -11  11      214.13      197.55     36.93 o 
  -2 -11  11     1041.15     1054.47     54.20 o 
  -1 -11  11      108.99       88.27     31.49 o 
   0 -11  11       53.29       47.13     28.94 o 
   1 -11  11      212.51      250.26     38.93 o 
   2 -11  11      162.91      202.08     55.92 o 
   3 -11  11      119.89       86.28     50.99 o 
   4 -11  11      635.24      606.09     50.29 o 
   5 -11  11        5.88       18.95     40.68 o 
  -7 -10  11     1286.35     1351.21     65.05 o 
  -6 -10  11       17.68       46.24    115.60 o 
  -5 -10  11      409.45      421.45     41.66 o 
  -4 -10  11       25.49       55.14     33.13 o 
  -3 -10  11     1204.92     1231.51     67.96 o 
  -2 -10  11       48.34       54.59     36.25 o 
  -1 -10  11     2434.08     2388.22     73.17 o 
   0 -10  11      350.10      307.74     27.20 o 
   1 -10  11      718.98      713.10     43.68 o 
   2 -10  11      920.12      865.00     36.40 o 
   3 -10  11     1040.30     1095.60     45.77 o 
   4 -10  11       57.11       68.75     37.21 o 
   5 -10  11      497.50      474.07     55.42 o 
   6 -10  11       84.34       78.72     45.71 o 
  -8  -9  11        8.73      -64.44     73.45 o 
  -7  -9  11      562.81      706.53     48.74 o 
  -6  -9  11      306.73      208.31     43.64 o 
  -5  -9  11      986.64      973.29    159.53 o 
  -4  -9  11      274.45      282.40     30.65 o 
  -3  -9  11      452.00      484.25     45.28 o 
  -2  -9  11      166.91      171.44     23.49 o 
  -1  -9  11       71.21       20.32     20.17 o 
   0  -9  11     2915.72     2739.25     86.97 o 
   1  -9  11       13.30       -1.94     19.80 o 
   2  -9  11      631.22      632.23     33.84 o 
   3  -9  11       64.79       27.68     25.03 o 
   4  -9  11      124.36      190.84     32.44 o 
   5  -9  11        8.92       15.85     96.95 o 
   6  -9  11      574.85      566.28     71.09 o 
  -8  -8  11       19.02      178.57     90.55 o 
  -7  -8  11      413.59      373.40     45.43 o 
  -6  -8  11       26.61       27.49     30.95 o 
  -5  -8  11     3466.38     3347.25    165.79 o 
  -4  -8  11      844.93      840.25     30.00 o 
  -3  -8  11      390.58      408.89     20.23 o 
  -2  -8  11      325.20      321.84     22.93 o 
  -1  -8  11     1531.12     1580.40     61.02 o 
   0  -8  11       46.87       47.69     16.85 o 
   1  -8  11     3330.45     3281.22    111.14 o 
   2  -8  11      418.10      385.87     30.89 o 
   3  -8  11      103.26      113.31     18.96 o 
   4  -8  11       13.48       14.26     19.70 o 
   5  -8  11      161.14      182.86     37.34 o 
   6  -8  11        2.96      -14.04     40.30 o 
   7  -8  11      292.37      241.39     42.89 o 
  -9  -7  11      785.05      846.41     50.09 o 
  -8  -7  11     1189.41     1255.76     91.02 o 
  -7  -7  11      287.20      341.20     46.58 o 
  -6  -7  11      316.32      264.49     17.33 o 
  -5  -7  11      102.09       78.65     15.16 o 
  -4  -7  11      547.20      533.80     31.60 o 
  -3  -7  11      256.39      232.09     25.42 o 
  -2  -7  11     5518.71     5540.59    124.36 o 
  -1  -7  11       35.84       60.42     12.72 o 
   0  -7  11      160.70      131.91     22.73 o 
   1  -7  11      113.50       92.40     15.99 o 
   2  -7  11     1600.23     1524.41     51.90 o 
   3  -7  11       41.74       48.26     28.80 o 
   4  -7  11     1259.18     1196.52     30.88 o 
   5  -7  11        5.48        3.12     20.39 o 
   6  -7  11      204.89      146.91     29.86 o 
   7  -7  11      126.13      150.95     34.54 o 
  -9  -6  11      142.60      180.20     40.39 o 
  -8  -6  11      428.76      456.08     36.90 o 
  -7  -6  11     1399.88     1282.48    129.62 o 
  -6  -6  11      962.06      795.31     63.17 o 
  -5  -6  11       15.86       -0.42     13.63 o 
  -4  -6  11      233.67      233.37     27.86 o 
  -3  -6  11     2778.94     2741.19     88.56 o 
  -2  -6  11      710.02      680.28     33.07 o 
  -1  -6  11     2834.98     2738.32     74.66 o 
   0  -6  11      471.73      475.69     19.92 o 
   1  -6  11      282.02      304.71     22.84 o 
   2  -6  11      693.86      703.81     35.81 o 
   3  -6  11      551.17      585.89     19.30 o 
   4  -6  11        3.91        2.08     18.02 o 
   5  -6  11      502.48      500.88     24.82 o 
   6  -6  11      268.54      344.37     63.86 o 
   7  -6  11       34.48       60.25     31.76 o 
   8  -6  11       57.19       44.26     63.10 o 
 -10  -5  11      113.52       58.65     53.36 o 
  -9  -5  11       82.18       54.56     30.63 o 
  -8  -5  11      297.32      306.94     27.24 o 
  -7  -5  11      621.94      537.50     44.08 o 
  -6  -5  11      672.65      700.05     36.04 o 
  -5  -5  11     1011.74      931.36     53.77 o 
  -4  -5  11     2807.25     2695.63    119.43 o 
  -3  -5  11      311.68      297.84     16.74 o 
  -2  -5  11      337.58      327.62     16.96 o 
  -1  -5  11     1165.20     1112.38     40.81 o 
   0  -5  11     3562.22     3489.81    104.07 o 
   1  -5  11      616.22      590.30     28.16 o 
   2  -5  11      730.83      680.01     27.94 o 
   3  -5  11      717.46      715.18     35.48 o 
   4  -5  11       20.81        8.38     15.35 o 
   5  -5  11      524.27      477.43     26.01 o 
   6  -5  11      355.38      331.82     33.39 o 
   7  -5  11       21.52        4.00     22.04 o 
   8  -5  11      336.04      290.56     59.10 o 
 -10  -4  11      642.70      770.55     51.66 o 
  -9  -4  11       34.35       39.20     35.38 o 
  -8  -4  11      216.45      297.12     28.14 o 
  -7  -4  11       17.27        4.00     15.14 o 
  -6  -4  11      124.99       44.00     14.89 o 
  -5  -4  11     1183.99     1146.59     55.76 o 
  -4  -4  11     1694.47     1658.58     72.96 o 
  -3  -4  11        8.52      -12.75     13.94 o 
  -2  -4  11     1012.84      963.05     41.54 o 
  -1  -4  11     1473.36     1427.82     41.23 o 
   0  -4  11      607.76      652.54     22.16 o 
   1  -4  11     2649.46     2642.36    108.89 o 
   2  -4  11     1571.88     1452.60     39.59 o 
   3  -4  11      281.02      326.99     27.77 o 
   4  -4  11     1514.07     1415.16     49.50 o 
   5  -4  11       48.05       67.26     19.23 o 
   6  -4  11        5.04        6.02     18.75 o 
   7  -4  11     1382.33     1362.59     49.25 o 
   8  -4  11      152.64       95.75     29.92 o 
 -10  -3  11        3.54       -5.14     57.92 o 
  -9  -3  11     1221.36     1361.06     43.57 o 
  -8  -3  11      150.72      171.79     35.16 o 
  -7  -3  11       49.18       22.86     13.76 o 
  -6  -3  11      419.24      403.78     18.47 o 
  -5  -3  11       34.73       23.72     17.94 o 
  -4  -3  11      208.50      198.62     20.10 o 
  -3  -3  11     4290.20     4169.57    143.13 o 
  -2  -3  11     2643.14     2538.04     63.31 o 
  -1  -3  11     1465.17     1384.48     44.82 o 
   0  -3  11     1443.72     1315.53     40.42 o 
   1  -3  11      369.78      416.64     27.20 o 
   2  -3  11     2000.70     1875.39     58.89 o 
   3  -3  11     1170.89     1136.65     26.25 o 
   4  -3  11     1625.63     1492.03     53.36 o 
   5  -3  11      109.07       84.06     15.01 o 
   6  -3  11     1032.67     1038.65     37.81 o 
   7  -3  11        1.70       26.95     28.41 o 
   8  -3  11      173.91      141.12     32.73 o 
 -10  -2  11       80.81      157.91     66.71 o 
  -9  -2  11      147.86      238.05     82.47 o 
  -8  -2  11      398.89      419.96     34.59 o 
  -7  -2  11      724.42      674.29     20.02 o 
  -6  -2  11     3519.30     3560.52     66.14 o 
  -5  -2  11        7.83       65.34     20.46 o 
  -4  -2  11     1378.64     1335.96     56.94 o 
  -3  -2  11     1320.44     1342.66     36.22 o 
  -2  -2  11     3289.60     3027.51    102.73 o 
  -1  -2  11       65.28       31.05     11.48 o 
   0  -2  11     7264.85     6913.78    225.63 o 
   1  -2  11      122.98      143.92     16.54 o 
   2  -2  11       17.27       45.08     13.28 o 
   3  -2  11      169.40      163.27     15.22 o 
   4  -2  11      755.25      788.20     21.14 o 
   5  -2  11      546.13      552.21     19.68 o 
   6  -2  11     1084.35     1099.16     24.01 o 
   7  -2  11       19.92      -14.38     24.22 o 
   8  -2  11        2.07      -27.97     27.97 o 
 -10  -1  11      212.11      263.31     76.28 o 
  -9  -1  11      253.12      254.41     25.48 o 
  -8  -1  11      656.06      536.74     24.02 o 
  -7  -1  11     2512.20     2361.14     56.26 o 
  -6  -1  11     1814.22     1763.65     50.40 o 
  -5  -1  11     1128.64     1103.57     43.40 o 
  -4  -1  11     1399.22     1377.86     39.76 o 
  -3  -1  11      502.50      495.01     29.22 o 
  -2  -1  11     2960.35     2820.13     90.61 o 
  -1  -1  11      457.08      466.51     19.78 o 
   0  -1  11     5564.99     5329.27    191.07 o 
   1  -1  11      924.13      901.13     47.54 o 
   2  -1  11     2167.15     2121.59     70.76 o 
   3  -1  11      848.22      779.98     63.17 o 
   4  -1  11     3714.74     3443.15    108.38 o 
   5  -1  11       30.69       34.80     12.60 o 
   6  -1  11     1950.34     1867.19     59.99 o 
   7  -1  11       27.85       18.04     18.39 o 
   8  -1  11      624.18      633.38     36.64 o 
   9  -1  11      237.81      249.80     56.90 o 
 -10   0  11      752.85      830.88     50.30 o 
  -9   0  11       51.44       64.72     22.73 o 
  -8   0  11     1859.38     1834.92     99.63 o 
  -7   0  11      154.54      116.71     13.92 o 
  -6   0  11      661.92      662.41     30.04 o 
  -5   0  11      232.04      267.51     14.40 o 
  -4   0  11     6391.58     5923.29    214.70 o 
  -3   0  11      113.07       94.71     11.69 o 
  -2   0  11     7144.23     6893.82    142.26 o 
  -1   0  11       74.14       96.07     11.57 o 
   0   0  11      557.12      523.61     35.49 o 
   1   0  11       99.29       98.88     19.14 o 
   2   0  11     3781.75     3370.24    122.87 o 
   3   0  11       59.45       92.74     21.05 o 
   4   0  11     2845.11     2771.70     55.74 o 
   5   0  11        3.03       -6.31     18.15 o 
   6   0  11       56.33      101.48     15.14 o 
   7   0  11       20.87       28.35     19.23 o 
   8   0  11      280.47      324.07     34.94 o 
   9   0  11       15.16      227.03     64.47 o 
 -10   1  11       57.07       15.63     35.63 o 
  -9   1  11     1080.25     1123.52     37.51 o 
  -8   1  11      951.08      799.60     28.42 o 
  -7   1  11      263.51      267.94     15.84 o 
  -6   1  11     1014.94      988.70     30.82 o 
  -5   1  11       48.03       57.21     11.18 o 
  -4   1  11      937.67      947.72     19.64 o 
  -3   1  11     1763.90     1650.00     36.74 o 
  -2   1  11     3688.92     3521.49     66.72 o 
  -1   1  11        1.81       -9.33     19.07 o 
   0   1  11     4831.13     4679.31    188.63 o 
   1   1  11      552.46      523.11     35.21 o 
   2   1  11     1431.71     1404.73     53.98 o 
   3   1  11     1271.49     1207.74     31.42 o 
   4   1  11     2372.14     2297.94     72.86 o 
   5   1  11        3.00      -13.81     13.81 o 
   6   1  11     1072.46     1058.33     44.21 o 
   7   1  11      100.60       88.49     21.62 o 
   8   1  11      420.16      368.07     62.92 o 
 -10   2  11      223.44      183.49     33.36 o 
  -9   2  11        0.89       29.92     29.15 o 
  -8   2  11      732.88      709.67     31.10 o 
  -7   2  11       66.02       73.30     15.07 o 
  -6   2  11     5146.38     4889.85     96.66 o 
  -5   2  11       48.68       30.37     11.72 o 
  -4   2  11     2394.29     2334.68     43.02 o 
  -3   2  11      483.37      515.74     22.25 o 
  -2   2  11     2340.55     2232.10     49.35 o 
  -1   2  11      255.83      231.84     13.32 o 
   0   2  11     5173.19     4686.87    191.00 o 
   1   2  11       16.52       37.52     14.77 o 
   2   2  11      132.55      125.30     11.29 o 
   3   2  11       67.07       72.53     11.45 o 
   4   2  11      141.58      144.95     23.21 o 
   5   2  11      601.38      566.45     28.24 o 
   6   2  11     1349.61     1271.64     51.68 o 
   7   2  11        6.69        2.63     20.66 o 
   8   2  11       17.45       17.04     39.46 o 
 -10   3  11        9.94       -7.79     86.81 o 
  -9   3  11      178.98      234.16     43.35 o 
  -8   3  11      139.67      121.58     14.66 o 
  -7   3  11       29.84       36.53     10.54 o 
  -6   3  11      525.34      463.54     21.43 o 
  -5   3  11       17.94       24.24      8.99 o 
  -4   3  11      252.96      232.26     16.54 o 
  -3   3  11     3035.24     2988.57     74.36 o 
  -2   3  11     1313.41     1187.27     34.34 o 
  -1   3  11      515.96      517.33     32.43 o 
   0   3  11     1909.85     1939.86     53.92 o 
   1   3  11      170.94      129.22     15.62 o 
   2   3  11     1606.81     1585.61     51.74 o 
   3   3  11      478.13      416.92     15.92 o 
   4   3  11     1216.99     1156.85     71.34 o 
   5   3  11        2.04        1.79     15.96 o 
   6   3  11      527.95      471.30     25.88 o 
   7   3  11       12.79      -21.46     21.46 o 
   8   3  11        5.97      -18.94     36.72 o 
 -10   4  11     1283.37     1402.83    146.86 o 
  -9   4  11        0.63      -19.46     25.66 o 
  -8   4  11     1737.19     1595.97     53.78 o 
  -7   4  11      159.84      184.84     15.83 o 
  -6   4  11      134.62      168.71     13.59 o 
  -5   4  11      281.88      273.39     20.82 o 
  -4   4  11     3705.56     3582.74     86.00 o 
  -3   4  11      188.63      184.41     13.51 o 
  -2   4  11     4183.59     3980.17    113.00 o 
  -1   4  11      895.18      946.31     20.07 o 
   0   4  11       77.93       59.88     14.32 o 
   1   4  11      797.18      760.50     22.98 o 
   2   4  11     5736.21     5843.58    232.47 o 
   3   4  11      313.52      311.05     22.75 o 
   4   4  11     3124.56     3170.86    145.13 o 
   5   4  11       33.34       31.39     22.68 o 
   6   4  11      105.85       74.88     17.22 o 
   7   4  11      940.21      943.44    102.97 o 
   8   4  11      310.31      226.75     55.75 o 
  -9   5  11      110.84      104.60     29.22 o 
  -8   5  11       99.05       75.09     44.37 o 
  -7   5  11       64.41       69.34     15.50 o 
  -6   5  11       26.19        9.03     16.80 o 
  -5   5  11      699.76      746.07     21.19 o 
  -4   5  11      689.27      669.90     33.73 o 
  -3   5  11      212.26      250.87     29.39 o 
  -2   5  11       12.09       14.59     17.73 o 
  -1   5  11       72.36       79.83     21.78 o 
   0   5  11       13.34        1.00     12.46 o 
   1   5  11      687.46      711.64     20.15 o 
   2   5  11      463.32      414.02     41.57 o 
   3   5  11      338.52      359.29     25.28 o 
   4   5  11      107.84      162.54     27.01 o 
   5   5  11        6.53      -13.55     28.83 o 
   6   5  11      103.93       63.41     35.72 o 
   7   5  11       89.71       28.03     67.27 o 
   8   5  11      326.54      336.13     64.71 o 
  -9   6  11      298.88      569.97    106.89 o 
  -8   6  11      140.80      117.14     36.94 o 
  -7   6  11      102.52      126.92     20.00 o 
  -6   6  11     1471.69     1386.65     63.18 o 
  -5   6  11      538.56      491.14     22.43 o 
  -4   6  11     1470.07     1416.83     50.75 o 
  -3   6  11        9.53       -5.01     13.42 o 
  -2   6  11     1118.37     1085.23     50.06 o 
  -1   6  11       52.09       82.41     33.50 o 
   0   6  11     4550.60     4419.91    142.05 o 
   1   6  11       19.08       35.91     14.15 o 
   2   6  11     1439.70     1389.86     51.61 o 
   3   6  11       89.98       63.70     32.99 o 
   4   6  11      280.37      248.69     24.02 o 
   5   6  11      587.37      607.84     48.36 o 
   6   6  11     2353.06     2382.23    234.13 o 
   7   6  11      167.11      243.09     43.16 o 
  -9   7  11      115.57      157.70    113.16 o 
  -8   7  11      272.07      258.77     45.95 o 
  -7   7  11      220.83      185.49     23.50 o 
  -6   7  11       44.65       36.41     30.60 o 
  -5   7  11      386.89      424.94     37.19 o 
  -4   7  11       41.93       30.98     15.95 o 
  -3   7  11      938.20      918.32     49.21 o 
  -2   7  11      180.56      111.95     18.59 o 
  -1   7  11     1376.23     1409.13     67.17 o 
   0   7  11       75.41       85.51     29.40 o 
   1   7  11      356.06      391.22     20.33 o 
   2   7  11      459.22      467.83     33.96 o 
   3   7  11     1322.41     1383.02     50.78 o 
   4   7  11      645.27      557.03     66.93 o 
   5   7  11     1380.12     1366.26     88.81 o 
   6   7  11      102.03       62.23     38.33 o 
   7   7  11       13.13        2.82     56.85 o 
  -8   8  11      778.44     1119.69    105.71 o 
  -7   8  11      627.61      548.68     54.19 o 
  -6   8  11      576.30      533.90     36.53 o 
  -5   8  11       50.72       22.34     29.99 o 
  -4   8  11      970.87      906.21     30.06 o 
  -3   8  11       24.57       30.95     20.89 o 
  -2   8  11     3227.56     3285.24    142.66 o 
  -1   8  11      166.55      171.33     21.49 o 
   0   8  11     2006.97     1993.07     81.33 o 
   1   8  11      110.31       75.23     19.92 o 
   2   8  11      623.64      667.83     42.50 o 
   3   8  11      675.90      674.88     64.94 o 
   4   8  11      397.54      426.09     32.73 o 
   5   8  11        3.36       24.46     31.72 o 
   6   8  11       22.51       -5.35     72.90 o 
  -7   9  11       45.97       53.39     55.17 o 
  -6   9  11      162.88      154.21     33.42 o 
  -5   9  11      263.19      287.47    130.11 o 
  -4   9  11      943.25      934.43     71.79 o 
  -3   9  11      617.30      652.02     43.07 o 
  -2   9  11      133.36      182.79     26.87 o 
  -1   9  11      769.07      758.81     33.85 o 
   0   9  11       12.46      -18.12     44.12 o 
   1   9  11     2023.10     2136.52     46.55 o 
   2   9  11     1435.65     1475.86     49.29 o 
   3   9  11     1062.85     1109.32     54.06 o 
   4   9  11      291.04      294.15     52.48 o 
   5   9  11       58.46      -42.27     42.27 o 
  -6  10  11      828.72      771.53     63.03 o 
  -5  10  11       39.65       55.63     57.94 o 
  -4  10  11      401.46      437.23     62.87 o 
  -3  10  11        0.86       -8.26     40.59 o 
  -2  10  11      318.32      393.26     31.08 o 
  -1  10  11      409.83      441.18     39.66 o 
   0  10  11       16.81        3.56     40.31 o 
   1  10  11       82.50       77.07     48.89 o 
   2  10  11      288.77      266.72     38.47 o 
   3  10  11      101.20      102.12     40.40 o 
   4  10  11      164.93       78.71     70.73 o 
  -5  11  11      624.53      649.79     68.42 o 
  -4  11  11       26.83       31.39     42.79 o 
  -3  11  11      330.15      338.56     52.45 o 
  -2  11  11      115.11      153.46     84.14 o 
  -1  11  11      531.65      638.41     47.77 o 
   0  11  11      397.88      372.81     43.00 o 
   1  11  11      838.57      935.47    147.37 o 
   2  11  11       21.31      -49.36     65.42 o 
   3  11  11      450.50      510.13    162.24 o 
  -3  12  11        0.23       48.91     48.04 o 
  -2  12  11      255.34      382.97     49.94 o 
  -1  12  11        0.23       81.68     59.78 o 
   0  12  11      505.99      475.38    131.40 o 
   1  12  11       78.75      219.60     70.74 o 
  -2 -13  12       40.09       10.70     45.13 o 
  -1 -13  12      234.94      147.82     70.48 o 
   0 -13  12       19.47      -52.53     60.84 o 
   1 -13  12      270.78      361.53    126.98 o 
  -5 -12  12      893.54      806.24     83.14 o 
  -4 -12  12       38.40       56.03     41.14 o 
  -3 -12  12      565.15      563.84     47.46 o 
  -2 -12  12        9.19       59.80     79.58 o 
  -1 -12  12      506.31      462.16    109.31 o 
   0 -12  12       76.52       44.32     33.58 o 
   1 -12  12     1349.02     1337.32     67.89 o 
   2 -12  12       29.83       79.63     41.55 o 
   3 -12  12      669.77      661.33     53.72 o 
  -6 -11  12       54.16        1.89     48.15 o 
  -5 -11  12      715.27      745.93     69.56 o 
  -4 -11  12      109.19      200.72     77.81 o 
  -3 -11  12      496.07      467.04     61.79 o 
  -2 -11  12      998.39     1067.96     51.07 o 
  -1 -11  12      885.19      979.79     54.33 o 
   0 -11  12        4.33      -27.51     36.68 o 
   1 -11  12      444.30      515.07     41.54 o 
   2 -11  12      120.08      253.83    173.49 o 
   3 -11  12      255.55      281.53     50.30 o 
   4 -11  12      719.03      489.17     98.26 o 
  -7 -10  12      761.59     1045.30     78.61 o 
  -6 -10  12       94.98      216.12     67.96 o 
  -5 -10  12       42.25       22.75     48.34 o 
  -4 -10  12       72.02       76.73     35.89 o 
  -3 -10  12      497.84      520.78     63.51 o 
  -2 -10  12       68.48       57.19     26.22 o 
  -1 -10  12      554.41      609.92     36.48 o 
   0 -10  12      491.87      509.92     33.12 o 
   1 -10  12      373.65      371.76     29.89 o 
   2 -10  12       70.24       53.70     32.51 o 
   3 -10  12      203.66      193.81     40.44 o 
   4 -10  12       38.55       10.05     34.83 o 
   5 -10  12      403.72      320.42     63.22 o 
  -8  -9  12       73.65       46.36     63.67 o 
  -7  -9  12      192.37      200.12     66.47 o 
  -6  -9  12      916.31      747.49     67.91 o 
  -5  -9  12      994.55      795.42     58.84 o 
  -4  -9  12      798.77      766.25     71.42 o 
  -3  -9  12      514.03      508.22     27.32 o 
  -2  -9  12      129.64      125.73     21.15 o 
  -1  -9  12      440.49      442.20     38.05 o 
   0  -9  12     1754.83     1719.66     82.91 o 
   1  -9  12      718.73      737.29     31.20 o 
   2  -9  12     1055.90     1198.12     37.26 o 
   3  -9  12      325.06      389.05     33.21 o 
   4  -9  12       15.39       -1.56     27.49 o 
   5  -9  12       38.89       80.32     49.12 o 
   6  -9  12      445.42      388.33     42.96 o 
  -8  -8  12      110.04      -25.16     85.69 o 
  -7  -8  12        3.28      -52.05     52.05 o 
  -6  -8  12      195.10      212.23     85.17 o 
  -5  -8  12      587.45      649.45     34.64 o 
  -4  -8  12      584.83      550.62     48.58 o 
  -3  -8  12       19.79       25.82     30.61 o 
  -2  -8  12      572.24      556.97     23.62 o 
  -1  -8  12      298.19      270.97     19.62 o 
   0  -8  12      811.05      763.30     42.43 o 
   1  -8  12       10.68       -2.58     24.25 o 
   2  -8  12     1388.83     1399.47     37.23 o 
   3  -8  12       59.83       53.07     43.62 o 
   4  -8  12      346.41      382.05     38.53 o 
   5  -8  12       42.68       28.43     49.72 o 
   6  -8  12        4.55        4.92     96.75 o 
  -9  -7  12      296.73      438.77     82.37 o 
  -8  -7  12      703.99      713.89    104.29 o 
  -7  -7  12      418.35      443.50     79.78 o 
  -6  -7  12       71.89       68.70     27.53 o 
  -5  -7  12      476.83      449.92     68.43 o 
  -4  -7  12       98.84       51.23     19.06 o 
  -3  -7  12     1771.03     1840.54     33.14 o 
  -2  -7  12      648.88      677.27     43.87 o 
  -1  -7  12     2201.16     2181.41     75.96 o 
   0  -7  12       14.97       22.76     21.79 o 
   1  -7  12      659.20      632.24     31.60 o 
   2  -7  12       30.43       43.67     31.66 o 
   3  -7  12      658.48      704.70     49.85 o 
   4  -7  12      853.77      857.88     59.84 o 
   5  -7  12      856.68      978.21     95.81 o 
   6  -7  12      136.53       77.22     42.82 o 
   7  -7  12       19.57       84.18    142.34 o 
  -9  -6  12       26.21      102.75     35.52 o 
  -8  -6  12       23.90        3.55     56.20 o 
  -7  -6  12      261.24      230.26     34.87 o 
  -6  -6  12      652.67      562.66     64.23 o 
  -5  -6  12      260.29      234.46     23.51 o 
  -4  -6  12      213.62      210.23     25.33 o 
  -3  -6  12      449.86      403.37     25.35 o 
  -2  -6  12      661.09      602.80     23.93 o 
  -1  -6  12      113.67      142.05     18.63 o 
   0  -6  12     2706.33     2479.96    111.54 o 
   1  -6  12       12.35        4.24     17.85 o 
   2  -6  12      584.94      587.22     24.18 o 
   3  -6  12      305.56      285.18     18.05 o 
   4  -6  12      178.77      299.78     28.84 o 
   5  -6  12      538.49      534.16     31.99 o 
   6  -6  12     1893.89     1952.43     65.84 o 
   7  -6  12      154.46      173.31     62.11 o 
  -9  -5  12      816.24      695.82     52.64 o 
  -8  -5  12      137.73      180.74     37.39 o 
  -7  -5  12      840.94      757.42     72.08 o 
  -6  -5  12        3.24        3.64     16.56 o 
  -5  -5  12     1325.76     1339.73     69.86 o 
  -4  -5  12      379.50      322.84     19.46 o 
  -3  -5  12      802.90      809.55     21.21 o 
  -2  -5  12      103.74      130.50     13.34 o 
  -1  -5  12      801.47      819.63     27.92 o 
   0  -5  12       47.42       26.36     18.28 o 
   1  -5  12      736.67      684.30     21.87 o 
   2  -5  12      669.74      602.86     23.50 o 
   3  -5  12      187.88      191.05     15.47 o 
   4  -5  12      146.97      142.25     17.11 o 
   5  -5  12        4.05       15.19     20.11 o 
   6  -5  12      237.47      224.12     45.06 o 
   7  -5  12       16.58       19.98     34.60 o 
   8  -5  12      222.07      104.14     36.54 o 
 -10  -4  12      885.12      931.44     64.43 o 
  -9  -4  12       47.90      -19.31     31.42 o 
  -8  -4  12     1026.54     1067.14     35.92 o 
  -7  -4  12       19.55       48.64     21.06 o 
  -6  -4  12      175.69      207.51     25.28 o 
  -5  -4  12     1245.86     1130.44     66.24 o 
  -4  -4  12     2640.03     2555.93    129.99 o 
  -3  -4  12      275.06      297.89     16.71 o 
  -2  -4  12     3278.05     3182.02    137.91 o 
  -1  -4  12      661.83      668.58     28.74 o 
   0  -4  12      209.20      211.85     18.72 o 
   1  -4  12      964.87      995.24     37.23 o 
   2  -4  12     5066.90     4983.42    138.02 o 
   3  -4  12       83.10       95.53     16.03 o 
   4  -4  12     2452.34     2440.24     72.59 o 
   5  -4  12        2.73       10.87     17.47 o 
   6  -4  12       51.25       39.90     26.01 o 
   7  -4  12      471.42      541.59     49.99 o 
   8  -4  12      426.96      471.48     44.94 o 
 -10  -3  12       18.17       76.70     60.46 o 
  -9  -3  12      757.00      845.49     40.25 o 
  -8  -3  12       82.39       46.26     23.74 o 
  -7  -3  12      136.10      158.61     21.43 o 
  -6  -3  12      149.27      150.55     16.16 o 
  -5  -3  12      734.57      656.70     56.48 o 
  -4  -3  12       27.67       42.89     16.76 o 
  -3  -3  12     3742.43     3554.26    147.80 o 
  -2  -3  12      300.82      245.60     14.59 o 
  -1  -3  12       24.17       38.35     21.66 o 
   0  -3  12     1143.97     1059.78     38.64 o 
   1  -3  12       93.38       42.50     16.80 o 
   2  -3  12     1226.48     1258.32     56.61 o 
   3  -3  12      699.01      652.09     22.09 o 
   4  -3  12      724.36      645.79     24.22 o 
   5  -3  12       34.60       52.11     23.84 o 
   6  -3  12       88.49       47.64     20.19 o 
   7  -3  12       16.38       29.73     22.85 o 
   8  -3  12        8.10        2.09     54.72 o 
 -10  -2  12      242.35      593.60    226.31 o 
  -9  -2  12      180.35      146.66     27.56 o 
  -8  -2  12      536.43      522.07     28.22 o 
  -7  -2  12      457.54      407.23     26.20 o 
  -6  -2  12     3663.17     3765.57     53.47 o 
  -5  -2  12       20.42       32.59     22.36 o 
  -4  -2  12     2541.15     2291.42    103.65 o 
  -3  -2  12      617.05      644.69     32.54 o 
  -2  -2  12      381.15      321.30     15.20 o 
  -1  -2  12     2298.04     2046.60     95.91 o 
   0  -2  12     4092.22     3855.33    102.93 o 
   1  -2  12       17.31      -12.56     12.56 o 
   2  -2  12     1164.57     1129.07     49.51 o 
   3  -2  12       80.63       87.46     22.27 o 
   4  -2  12      648.59      596.54     31.18 o 
   5  -2  12      672.54      623.29     23.49 o 
   6  -2  12     2162.86     2052.41     61.83 o 
   7  -2  12       43.93       33.71     26.43 o 
   8  -2  12       85.80       52.43     43.36 o 
 -10  -1  12        1.35       -5.96     35.54 o 
  -9  -1  12       31.43       33.90     29.99 o 
  -8  -1  12       46.47       34.67     17.27 o 
  -7  -1  12      150.26      160.16     15.03 o 
  -6  -1  12       15.42       24.10     12.79 o 
  -5  -1  12       36.06       25.65     13.43 o 
  -4  -1  12       90.76      105.03     15.12 o 
  -3  -1  12       80.87       73.45     18.32 o 
  -2  -1  12     1928.34     1795.32     63.42 o 
  -1  -1  12     1031.48     1024.05     38.37 o 
   0  -1  12      124.85      161.15     16.21 o 
   1  -1  12     1297.10     1198.51     53.85 o 
   2  -1  12      182.66      199.03     20.83 o 
   3  -1  12     1040.39      953.97     30.89 o 
   4  -1  12      184.41      194.17     23.01 o 
   5  -1  12      240.75      219.08     14.03 o 
   6  -1  12       73.14       84.19     18.73 o 
   7  -1  12       75.44      110.45     24.58 o 
   8  -1  12       37.22      108.38     40.09 o 
 -10   0  12      671.22      928.90     63.40 o 
  -9   0  12       20.88       -4.13     25.56 o 
  -8   0  12     1558.73     1551.28     73.37 o 
  -7   0  12        6.84       37.12     14.18 o 
  -6   0  12      879.72      868.78     27.23 o 
  -5   0  12       17.82        6.31     15.71 o 
  -4   0  12     2246.40     2071.46     49.49 o 
  -3   0  12       29.22       74.85     13.73 o 
  -2   0  12     8080.67     7649.54    180.77 o 
  -1   0  12       21.76       63.85     14.61 o 
   0   0  12     1684.93     1621.52     89.03 o 
   1   0  12       21.63       40.59     20.44 o 
   2   0  12     5218.75     5048.93    333.29 o 
   3   0  12       24.20       40.85     16.45 o 
   4   0  12     3606.39     3424.84    107.59 o 
   5   0  12       34.46       53.35     17.81 o 
   6   0  12       46.73       32.66     31.26 o 
   7   0  12        0.03        5.91     22.15 o 
   8   0  12      603.97      555.50     78.57 o 
 -10   1  12        3.33       47.31     31.35 o 
  -9   1  12      441.29      414.47     34.95 o 
  -8   1  12       18.85        8.48     15.59 o 
  -7   1  12      246.12      236.40     18.92 o 
  -6   1  12      192.96      211.95     13.84 o 
  -5   1  12       49.36       36.17     11.50 o 
  -4   1  12      162.90      144.40     16.90 o 
  -3   1  12      676.85      644.55     25.37 o 
  -2   1  12     1763.58     1779.33     58.16 o 
  -1   1  12      370.03      406.82     25.39 o 
   0   1  12        6.33        6.94     12.04 o 
   1   1  12     1099.08     1117.20     42.67 o 
   2   1  12       32.00       50.18     30.69 o 
   3   1  12     1667.58     1559.54     49.55 o 
   4   1  12      220.35      216.29     18.05 o 
   5   1  12      400.33      394.92     26.43 o 
   6   1  12       91.79       85.14     19.34 o 
   7   1  12      237.13      196.68     25.98 o 
   8   1  12       54.79       79.76     35.21 o 
 -10   2  12      334.87      311.42     40.73 o 
  -9   2  12       10.99      -25.28     25.28 o 
  -8   2  12      251.46      274.35     16.82 o 
  -7   2  12       54.51       53.20     26.02 o 
  -6   2  12     2586.06     2591.76     66.21 o 
  -5   2  12       18.95       16.13     10.83 o 
  -4   2  12     3835.21     3716.49     77.38 o 
  -3   2  12      109.75       97.21     11.59 o 
  -2   2  12      124.61      120.02     15.97 o 
  -1   2  12      874.03      836.44     19.64 o 
   0   2  12     5422.18     4874.51    287.39 o 
   1   2  12      419.58      383.17     23.58 o 
   2   2  12     3575.14     3377.47     98.47 o 
   3   2  12       22.45       21.06     10.98 o 
   4   2  12      789.93      734.20     30.51 o 
   5   2  12      876.32      858.05     57.84 o 
   6   2  12     2426.46     2262.73     86.66 o 
   7   2  12       94.87       54.43     30.62 o 
   8   2  12      269.09      244.88     37.87 o 
 -10   3  12       24.47       34.50     33.62 o 
  -9   3  12        0.41       32.59     91.64 o 
  -8   3  12       56.09       24.09     22.56 o 
  -7   3  12        1.93      -16.29     16.29 o 
  -6   3  12       35.89       38.30     14.60 o 
  -5   3  12       17.03       23.18     11.32 o 
  -4   3  12       54.58       53.34     12.07 o 
  -3   3  12       10.93       20.55      9.90 o 
  -2   3  12       44.73       33.11     10.01 o 
  -1   3  12      278.23      261.57     20.61 o 
   0   3  12      354.48      345.61     16.95 o 
   1   3  12       16.61      -12.46     12.46 o 
   2   3  12        9.35       22.89     13.28 o 
   3   3  12     1190.08     1218.19     62.61 o 
   4   3  12       79.22       69.91     17.41 o 
   5   3  12        6.75       15.14     19.57 o 
   6   3  12       49.74       83.64     20.22 o 
   7   3  12        1.43       19.86     32.66 o 
   8   3  12        2.60       55.26     55.63 o 
  -9   4  12       34.23       21.90     52.14 o 
  -8   4  12     1493.76     1543.35    105.08 o 
  -7   4  12      138.95      101.58     20.22 o 
  -6   4  12     1287.09     1198.14     57.84 o 
  -5   4  12      132.60       99.10     16.57 o 
  -4   4  12     4076.94     3842.19    128.95 o 
  -3   4  12        0.27       19.31     33.76 o 
  -2   4  12     7941.66     7499.48    179.76 o 
  -1   4  12     1420.22     1413.37     38.68 o 
   0   4  12      493.56      528.13     40.64 o 
   1   4  12       35.25       43.07     15.89 o 
   2   4  12     1195.94     1262.30     50.70 o 
   3   4  12       34.71        2.54     22.59 o 
   4   4  12     2438.46     2362.92    122.77 o 
   5   4  12      158.51      181.55     32.78 o 
   6   4  12      172.53      162.86     42.48 o 
   7   4  12       32.51      -37.34     37.34 o 
  -9   5  12       97.07      115.22     31.15 o 
  -8   5  12      442.72      482.01     54.44 o 
  -7   5  12      138.88      144.27     26.57 o 
  -6   5  12       56.87       45.79     16.80 o 
  -5   5  12      363.53      363.85     18.86 o 
  -4   5  12       11.36       75.59     34.29 o 
  -3   5  12      267.14      281.31     18.18 o 
  -2   5  12      178.30      146.09     22.01 o 
  -1   5  12       22.26       48.88     14.46 o 
   0   5  12      342.63      323.53     16.32 o 
   1   5  12      270.06      249.47     20.61 o 
   2   5  12      815.87      813.95     37.80 o 
   3   5  12      161.59      170.03     16.68 o 
   4   5  12       14.61        9.71     22.01 o 
   5   5  12      130.61      149.35     45.61 o 
   6   5  12        0.29      -39.19     45.19 o 
   7   5  12      762.83      907.73    138.60 o 
  -9   6  12      106.18      194.11     72.63 o 
  -8   6  12      563.83      486.30     97.88 o 
  -7   6  12        5.28       23.45     30.47 o 
  -6   6  12     2560.13     2485.34    110.82 o 
  -5   6  12      421.00      347.25     28.28 o 
  -4   6  12     3038.93     3040.54    119.20 o 
  -3   6  12      402.82      353.58     21.67 o 
  -2   6  12      807.66      768.67     24.81 o 
  -1   6  12       46.63       38.46     16.01 o 
   0   6  12     5239.84     5068.32    210.45 o 
   1   6  12      325.53      346.84     27.64 o 
   2   6  12     1222.84     1234.84     68.88 o 
   3   6  12        7.02       -8.88     20.83 o 
   4   6  12      533.86      587.88     36.63 o 
   5   6  12      118.33      112.94     30.27 o 
   6   6  12      709.77      619.08     79.28 o 
   7   6  12       17.47      116.17     59.33 o 
  -8   7  12        1.58       17.66     30.45 o 
  -7   7  12      267.52      238.74     30.08 o 
  -6   7  12       53.06       42.73     23.83 o 
  -5   7  12      444.36      441.38     21.86 o 
  -4   7  12      885.13      826.04     28.27 o 
  -3   7  12      597.75      600.01     46.44 o 
  -2   7  12      172.20      157.67     18.26 o 
  -1   7  12     1032.75      928.41     57.20 o 
   0   7  12      753.65      701.03     42.75 o 
   1   7  12      321.42      317.28     16.30 o 
   2   7  12     1060.11     1049.68     67.34 o 
   3   7  12      639.37      724.40    101.08 o 
   4   7  12      382.30      300.74     60.43 o 
   5   7  12      259.63      259.20     52.31 o 
   6   7  12        9.09       79.39     58.65 o 
  -8   8  12      628.45      915.87    117.01 o 
  -7   8  12      839.56      771.19    176.11 o 
  -6   8  12      306.39      286.67     46.65 o 
  -5   8  12      101.81       96.43     28.01 o 
  -4   8  12      308.12      340.52     48.57 o 
  -3   8  12       21.61       53.65     25.07 o 
  -2   8  12     1366.19     1396.80     77.89 o 
  -1   8  12      406.69      463.88     45.36 o 
   0   8  12      173.02      209.92     29.81 o 
   1   8  12       40.75       46.43     30.70 o 
   2   8  12      230.63      225.14     61.44 o 
   3   8  12       31.93       15.87     32.47 o 
   4   8  12      663.63      764.29     55.54 o 
   5   8  12      198.83      213.23     48.70 o 
  -7   9  12      411.89      398.58     41.70 o 
  -6   9  12      242.85      302.96    136.58 o 
  -5   9  12      205.09      258.82     41.35 o 
  -4   9  12      222.56      226.48     36.66 o 
  -3   9  12      937.34     1001.24     38.27 o 
  -2   9  12      439.98      439.71     39.59 o 
  -1   9  12      890.43      860.94     94.04 o 
   0   9  12      217.73      183.65     24.62 o 
   1   9  12     1362.82     1323.20     74.43 o 
   2   9  12      480.38      418.11     43.18 o 
   3   9  12      570.37      521.42     69.13 o 
   4   9  12      298.75      339.37     34.06 o 
   5   9  12      401.35      371.00     49.03 o 
  -6  10  12      238.41      284.42     47.00 o 
  -5  10  12      253.48      253.34     64.52 o 
  -4  10  12      472.62      377.26     42.60 o 
  -3  10  12      285.57      353.68     55.40 o 
  -2  10  12      765.21      707.68     60.20 o 
  -1  10  12       15.59       47.67     42.47 o 
   0  10  12       89.85       53.31     67.69 o 
   1  10  12      332.53      355.76     51.82 o 
   2  10  12     1000.42     1116.75    172.64 o 
   3  10  12      172.12      168.22     39.32 o 
   4  10  12       84.15       90.76     47.85 o 
  -4  11  12      304.72      383.71     72.12 o 
  -3  11  12       58.88       32.98     72.53 o 
  -2  11  12        1.57      -28.81     74.66 o 
  -1  11  12      372.43      528.14     64.98 o 
   0  11  12       22.90       32.83     41.05 o 
   1  11  12      498.67      572.45     56.02 o 
   2  11  12      313.24      385.40     70.89 o 
  -2  12  12       62.83      103.91     53.27 o 
  -1  12  12      400.05      512.00     65.02 o 
  -4 -12  13       95.00       55.14     48.96 o 
  -3 -12  13        3.46       94.42     45.62 o 
  -2 -12  13      108.27       90.78     50.46 o 
  -1 -12  13      206.81      210.86     55.65 o 
   0 -12  13      314.82      314.70     46.96 o 
   1 -12  13      507.71      407.10     36.59 o 
   2 -12  13       97.10       -0.88     82.26 o 
  -5 -11  13      918.69     1108.65     76.81 o 
  -4 -11  13        0.77       -3.97     40.66 o 
  -3 -11  13      747.69      797.32     94.88 o 
  -2 -11  13      178.42       96.21     42.59 o 
  -1 -11  13      862.45      874.08     42.69 o 
   0 -11  13       66.31       72.57     29.87 o 
   1 -11  13      402.17      470.34     68.28 o 
   2 -11  13        1.29      -12.22     39.16 o 
   3 -11  13      529.08      506.13     49.80 o 
   4 -11  13      500.80      454.40     52.16 o 
  -6 -10  13      232.58      307.59     72.69 o 
  -5 -10  13        8.41      -11.97     30.50 o 
  -4 -10  13      106.48      242.90     82.59 o 
  -3 -10  13      265.68      279.34     51.91 o 
  -2 -10  13       33.51       62.36     37.03 o 
  -1 -10  13      437.23      442.27     36.13 o 
   0 -10  13        4.46      -17.88     34.68 o 
   1 -10  13       54.19       66.49     26.90 o 
   2 -10  13      112.65      113.65     37.52 o 
   3 -10  13       28.09       54.05     53.76 o 
   4 -10  13      110.86       32.51     48.95 o 
   5 -10  13      301.24      256.28     50.49 o 
  -7  -9  13      381.07      514.33     63.18 o 
  -6  -9  13      291.48      297.42     44.00 o 
  -5  -9  13      730.24      785.94     79.40 o 
  -4  -9  13      469.81      504.80     50.14 o 
  -3  -9  13     1616.66     1659.53    118.19 o 
  -2  -9  13       16.94        2.56     22.83 o 
  -1  -9  13     1757.38     1776.68    114.42 o 
   0  -9  13        7.94       -3.45     28.87 o 
   1  -9  13     1697.01     1739.84    103.46 o 
   2  -9  13      960.67      940.34     79.51 o 
   3  -9  13      868.97      940.76     87.93 o 
   4  -9  13      389.79      410.98     84.99 o 
   5  -9  13       70.48       60.80     51.13 o 
  -8  -8  13      169.75      138.81     65.46 o 
  -7  -8  13      529.84      672.55    283.90 o 
  -6  -8  13       17.19       57.35     40.31 o 
  -5  -8  13        0.02        7.43     23.67 o 
  -4  -8  13      196.34      156.39     24.37 o 
  -3  -8  13       30.30       24.74     22.11 o 
  -2  -8  13     1655.92     1624.55     73.30 o 
  -1  -8  13       46.91       84.97     22.64 o 
   0  -8  13      473.91      483.74     28.90 o 
   1  -8  13       32.23       32.06     20.64 o 
   2  -8  13      266.57      304.10     29.31 o 
   3  -8  13      101.07       84.39     23.18 o 
   4  -8  13      407.94      460.73     40.11 o 
   5  -8  13        1.00       91.49    105.17 o 
   6  -8  13       90.79      130.20     69.42 o 
  -8  -7  13      169.62      202.69     43.92 o 
  -7  -7  13     1611.10     1596.70    159.60 o 
  -6  -7  13       15.55       58.59     20.18 o 
  -5  -7  13     2096.55     1898.34    129.59 o 
  -4  -7  13      239.87      217.15     21.67 o 
  -3  -7  13     2471.78     2385.21     90.83 o 
  -2  -7  13      334.80      320.05     24.42 o 
  -1  -7  13     1511.21     1549.73     51.20 o 
   0  -7  13      664.81      565.85     32.02 o 
   1  -7  13      597.77      587.39     41.69 o 
   2  -7  13      609.41      672.19     33.64 o 
   3  -7  13      978.85      928.75     33.70 o 
   4  -7  13      693.68      583.39     29.67 o 
   5  -7  13      447.81      454.83     44.06 o 
   6  -7  13        3.73       34.11     69.34 o 
  -9  -6  13       34.54       99.28     42.05 o 
  -8  -6  13      249.86      229.48     56.01 o 
  -7  -6  13       61.03      100.89     38.12 o 
  -6  -6  13     1411.76     1329.36    159.67 o 
  -5  -6  13      586.85      526.29     41.78 o 
  -4  -6  13     1535.93     1477.07     55.76 o 
  -3  -6  13       99.40       57.65     17.60 o 
  -2  -6  13      337.33      326.83     19.77 o 
  -1  -6  13        8.25       -4.34     21.27 o 
   0  -6  13     5336.34     5230.93    250.43 o 
   1  -6  13      474.11      468.02     30.17 o 
   2  -6  13     1208.01     1132.16     78.07 o 
   3  -6  13       60.06       35.70     20.45 o 
   4  -6  13      515.17      511.26     27.93 o 
   5  -6  13      162.11      204.34     33.01 o 
   6  -6  13     1386.09     1321.93    234.54 o 
   7  -6  13      102.82       61.91     40.66 o 
  -9  -5  13      174.89      237.22     37.55 o 
  -8  -5  13      354.95      366.03     40.91 o 
  -7  -5  13      115.82      178.21     44.51 o 
  -6  -5  13        5.24      -11.78     23.44 o 
  -5  -5  13     1975.66     1929.26     95.55 o 
  -4  -5  13       16.35      -11.18     15.69 o 
  -3  -5  13     1672.41     1672.45     77.08 o 
  -2  -5  13       12.74        3.43     20.29 o 
  -1  -5  13      377.00      349.97     19.03 o 
   0  -5  13       20.05       50.94     15.92 o 
   1  -5  13      391.17      360.12     43.33 o 
   2  -5  13      511.91      458.62     26.54 o 
   3  -5  13      197.75      221.19     27.39 o 
   4  -5  13       54.67       33.33     32.40 o 
   5  -5  13      265.99      349.83     28.21 o 
   6  -5  13       20.32       -6.75     42.12 o 
   7  -5  13      372.10      544.20     59.97 o 
  -9  -4  13        1.05      -30.80     30.80 o 
  -8  -4  13     1109.30     1084.28     33.74 o 
  -7  -4  13      229.87      261.07     29.47 o 
  -6  -4  13      871.48      771.80     57.87 o 
  -5  -4  13       99.76       68.79     16.51 o 
  -4  -4  13     3132.02     3059.46    157.75 o 
  -3  -4  13        4.87      -18.34     18.34 o 
  -2  -4  13     7292.94     7338.28    175.36 o 
  -1  -4  13     2149.58     2002.65     84.23 o 
   0  -4  13      384.08      342.13     28.93 o 
   1  -4  13       72.61       28.99     18.56 o 
   2  -4  13     1115.88     1053.68     51.98 o 
   3  -4  13       44.49       32.70     24.24 o 
   4  -4  13     2417.15     2377.28     77.24 o 
   5  -4  13       67.22       18.33     32.10 o 
   6  -4  13      146.64      152.11     47.47 o 
   7  -4  13       36.69      -13.94     32.45 o 
 -10  -3  13       78.23       33.70     41.49 o 
  -9  -3  13      341.51      370.21     38.04 o 
  -8  -3  13        2.12        7.10     24.33 o 
  -7  -3  13      534.74      553.63     49.86 o 
  -6  -3  13       19.22       16.15     20.12 o 
  -5  -3  13      222.05      226.59     24.93 o 
  -4  -3  13      117.78      121.77     34.15 o 
  -3  -3  13      367.05      341.58     29.35 o 
  -2  -3  13      217.24      198.45     17.93 o 
  -1  -3  13        9.61        3.12     18.48 o 
   0  -3  13       13.92       -4.29     19.58 o 
   1  -3  13     1389.63     1325.14     62.61 o 
   2  -3  13      605.44      619.16     32.68 o 
   3  -3  13     1299.04     1367.00     62.30 o 
   4  -3  13        0.32       10.89     22.61 o 
   5  -3  13        7.60       39.22     26.62 o 
   6  -3  13       13.99       16.32     21.68 o 
   7  -3  13        0.41        9.87     28.07 o 
   8  -3  13        0.07       -0.94     34.41 o 
 -10  -2  13      366.55      325.66     52.27 o 
  -9  -2  13       16.74       24.18     35.59 o 
  -8  -2  13       50.56       81.76     21.85 o 
  -7  -2  13        9.69       -3.27     14.58 o 
  -6  -2  13     1344.47     1335.64     83.07 o 
  -5  -2  13      300.76      257.27     28.22 o 
  -4  -2  13     3509.14     3286.57    129.87 o 
  -3  -2  13        0.61       16.52     18.89 o 
  -2  -2  13      618.72      601.74     28.13 o 
  -1  -2  13      691.68      693.17     37.25 o 
   0  -2  13     5986.70     5615.64    259.92 o 
   1  -2  13      554.00      524.31     25.43 o 
   2  -2  13     5271.61     4983.03    209.29 o 
   3  -2  13      361.83      306.98     19.56 o 
   4  -2  13      563.15      613.39     28.59 o 
   5  -2  13      174.87      150.68     18.91 o 
   6  -2  13     1074.63     1038.91     31.57 o 
   7  -2  13       79.71       42.27     47.07 o 
   8  -2  13      472.46      506.14     42.62 o 
 -10  -1  13       26.34       46.37     55.75 o 
  -9  -1  13       36.34       38.60     61.59 o 
  -8  -1  13      259.58      247.93     19.25 o 
  -7  -1  13      187.97      236.42     18.48 o 
  -6  -1  13      714.34      683.52     24.41 o 
  -5  -1  13     2619.89     2503.28    102.32 o 
  -4  -1  13       13.94       24.00     15.17 o 
  -3  -1  13      349.52      340.46     23.02 o 
  -2  -1  13       61.80       44.63     14.12 o 
  -1  -1  13     1393.86     1424.11     55.21 o 
   0  -1  13      348.70      288.23     25.02 o 
   1  -1  13     1074.67     1091.52     61.27 o 
   2  -1  13       19.33       13.81     20.70 o 
   3  -1  13      492.46      492.82     22.53 o 
   4  -1  13        0.83       -9.38     21.83 o 
   5  -1  13      386.71      397.45     21.72 o 
   6  -1  13        1.72      -17.40     19.36 o 
   7  -1  13       81.68       51.53     30.81 o 
   8  -1  13        5.43       63.05     51.78 o 
 -10   0  13       12.59       -9.28     28.93 o 
  -9   0  13        3.37       29.93     32.49 o 
  -8   0  13     1431.00     1367.42     83.94 o 
  -7   0  13       54.69       23.51     16.89 o 
  -6   0  13      900.21      867.25     27.38 o 
  -5   0  13        7.53      -17.04     17.04 o 
  -4   0  13      125.53      140.20     20.42 o 
  -3   0  13       13.80       27.41     16.34 o 
  -2   0  13     3959.58     3686.38    146.89 o 
  -1   0  13       56.95       44.32     18.50 o 
   0   0  13     1966.69     1951.88     67.19 o 
   1   0  13        5.76       31.48     15.80 o 
   2   0  13     1272.53     1249.18     49.72 o 
   3   0  13        0.65        5.27     19.73 o 
   4   0  13     1303.25     1267.93     39.91 o 
   5   0  13        4.90       21.30     19.12 o 
   6   0  13      423.69      406.31     25.06 o 
   7   0  13        1.55        1.61     25.45 o 
   8   0  13      381.85      401.58     59.89 o 
 -10   1  13       37.62       22.53     45.26 o 
  -9   1  13       96.48      113.89     52.98 o 
  -8   1  13      422.04      467.37     29.53 o 
  -7   1  13       88.57      142.33     17.88 o 
  -6   1  13      494.37      485.23     30.32 o 
  -5   1  13     1018.21      968.72     22.61 o 
  -4   1  13      118.67      108.04     20.45 o 
  -3   1  13     1790.63     1782.55     46.51 o 
  -2   1  13      180.90      205.65     16.02 o 
  -1   1  13      154.30      232.68     22.66 o 
   0   1  13      529.38      499.11     35.67 o 
   1   1  13       97.19      100.77     16.37 o 
   2   1  13       10.97        2.32     18.34 o 
   3   1  13      252.46      257.10     20.62 o 
   4   1  13        2.63      -11.30     16.33 o 
   5   1  13      628.98      570.95     21.02 o 
   6   1  13       30.01       13.16     19.48 o 
   7   1  13      216.98      289.41     42.09 o 
   8   1  13        1.14      -39.01     47.66 o 
 -10   2  13      411.06      461.46    156.77 o 
  -9   2  13        0.58       16.51     44.58 o 
  -8   2  13      106.30       55.14     24.36 o 
  -7   2  13       16.97       17.55     14.75 o 
  -6   2  13     2202.84     2205.64     59.67 o 
  -5   2  13      605.56      561.36     26.00 o 
  -4   2  13     3938.55     3650.10     96.01 o 
  -3   2  13        0.13      -13.70     13.70 o 
  -2   2  13      865.02      885.37     28.20 o 
  -1   2  13      965.35      940.22     70.50 o 
   0   2  13     6910.59     6484.41    388.45 o 
   1   2  13      242.73      223.04     22.00 o 
   2   2  13     4818.75     4455.57    167.69 o 
   3   2  13      368.03      346.64     18.25 o 
   4   2  13      272.43      287.67     17.40 o 
   5   2  13        0.75       17.73     17.68 o 
   6   2  13      736.32      744.45     26.59 o 
   7   2  13       51.33       79.88     39.57 o 
  -9   3  13        4.70      -47.95     66.34 o 
  -8   3  13      727.11      753.67     40.95 o 
  -7   3  13       40.46       31.91     14.99 o 
  -6   3  13      533.47      539.26     17.96 o 
  -5   3  13     1239.24     1072.66     35.61 o 
  -4   3  13      630.84      588.50     18.74 o 
  -3   3  13       10.06       28.87     13.55 o 
  -2   3  13     2023.47     1810.41     84.87 o 
  -1   3  13       11.79      -10.44     22.33 o 
   0   3  13      749.87      779.10     31.80 o 
   1   3  13       28.09       26.18     22.62 o 
   2   3  13     1025.97     1133.43     41.03 o 
   3   3  13      102.79       81.61     20.89 o 
   4   3  13       77.93       54.65     20.23 o 
   5   3  13      103.92       86.52     18.58 o 
   6   3  13       71.73       51.64     36.11 o 
   7   3  13       14.25       74.89     39.10 o 
  -9   4  13        1.74      -13.64     34.95 o 
  -8   4  13      672.98      553.14     41.22 o 
  -7   4  13      420.68      448.81     35.67 o 
  -6   4  13     1015.08      873.08     36.03 o 
  -5   4  13       30.42       35.32     19.96 o 
  -4   4  13     1590.40     1495.38     84.66 o 
  -3   4  13       29.05       29.46     34.83 o 
  -2   4  13     4624.29     4230.26    164.15 o 
  -1   4  13     1243.45     1143.66     47.93 o 
   0   4  13      960.46      863.41     52.83 o 
   1   4  13      966.09      865.08     42.63 o 
   2   4  13     2222.43     2189.36     88.55 o 
   3   4  13       14.68       -1.93     29.66 o 
   4   4  13     2720.30     2687.94    174.31 o 
   5   4  13      216.75      194.09     23.79 o 
   6   4  13      222.33      265.55     43.17 o 
   7   4  13       56.86      118.42     44.15 o 
  -9   5  13       41.51       96.89     85.83 o 
  -8   5  13      361.84      429.38     96.18 o 
  -7   5  13        1.37        6.61     29.87 o 
  -6   5  13      566.74      531.21     24.16 o 
  -5   5  13      640.14      651.64     31.72 o 
  -4   5  13      409.15      458.34     32.16 o 
  -3   5  13      145.71      161.90     24.68 o 
  -2   5  13      552.91      584.95     21.01 o 
  -1   5  13       54.65       82.19     12.34 o 
   0   5  13     2030.94     1997.28     53.37 o 
   1   5  13     1360.07     1329.94     45.02 o 
   2   5  13        6.77       18.12     30.34 o 
   3   5  13      389.54      335.82     26.18 o 
   4   5  13      554.13      609.46     61.47 o 
   5   5  13       48.91       47.92     48.12 o 
   6   5  13      480.19      587.52     81.97 o 
   7   5  13      208.24      141.02     45.42 o 
  -8   6  13      321.46      287.34     88.71 o 
  -7   6  13        8.05      -43.42     43.42 o 
  -6   6  13     1559.07     1459.91     83.76 o 
  -5   6  13       16.22       58.99     19.22 o 
  -4   6  13     1003.05     1019.24     31.63 o 
  -3   6  13      480.27      505.54     35.99 o 
  -2   6  13      469.14      457.98     41.96 o 
  -1   6  13        2.82       -1.58     14.95 o 
   0   6  13     2291.59     2259.61     77.08 o 
   1   6  13      400.40      384.60     22.07 o 
   2   6  13     1069.86      990.73     53.87 o 
   3   6  13       48.14       54.91     26.02 o 
   4   6  13      356.82      359.64     38.25 o 
   5   6  13        2.11       20.02     65.95 o 
   6   6  13       87.57      112.86    102.22 o 
  -8   7  13      167.06      209.87     39.45 o 
  -7   7  13        4.11       43.64     54.01 o 
  -6   7  13      219.26      273.36     37.44 o 
  -5   7  13      136.16      193.55     40.69 o 
  -4   7  13     1189.98     1190.69     41.47 o 
  -3   7  13       58.02       37.89     24.68 o 
  -2   7  13       30.81      108.16     25.65 o 
  -1   7  13      644.52      678.96     41.62 o 
   0   7  13      141.62      128.91     16.24 o 
   1   7  13      583.44      600.69     23.78 o 
   2   7  13     1090.32     1198.99     31.88 o 
   3   7  13      333.95      356.64     33.28 o 
   4   7  13       19.91       49.70     55.63 o 
   5   7  13      269.19      255.36    127.30 o 
   6   7  13        7.90       90.39     68.10 o 
  -7   8  13      529.47      362.20     61.69 o 
  -6   8  13      353.75      395.07     45.43 o 
  -5   8  13      141.82       63.21     33.07 o 
  -4   8  13      289.23      304.82     33.91 o 
  -3   8  13      141.10      146.52     47.43 o 
  -2   8  13      231.79      248.17     29.59 o 
  -1   8  13     1476.31     1568.20     63.20 o 
   0   8  13      675.48      677.98     34.28 o 
   1   8  13      231.38      176.35     24.41 o 
   2   8  13      777.87      848.25    116.24 o 
   3   8  13       40.02      155.03     58.97 o 
   4   8  13      231.98      364.14     54.74 o 
   5   8  13      346.95      365.16     45.35 o 
  -6   9  13     1050.65     1119.19     74.38 o 
  -5   9  13       16.40       -8.75     43.61 o 
  -4   9  13       46.71       10.93     50.79 o 
  -3   9  13       88.97       97.22     34.16 o 
  -2   9  13      599.17      552.92     33.67 o 
  -1   9  13       68.60      139.09     57.59 o 
   0   9  13      150.43      214.67     25.80 o 
   1   9  13      440.49      479.41     59.53 o 
   2   9  13       47.37       99.73     38.39 o 
   3   9  13       90.98      113.23     84.70 o 
   4   9  13       71.33      157.09     51.38 o 
  -5  10  13      526.25      614.81    132.65 o 
  -4  10  13      371.19      357.80     48.20 o 
  -3  10  13     1123.52     1108.67     49.14 o 
  -2  10  13      377.88      468.95     52.17 o 
  -1  10  13      228.16      219.54     35.82 o 
   0  10  13       11.08      -12.40     69.17 o 
   1  10  13      208.01      330.41     66.27 o 
   2  10  13       45.92       16.23     62.39 o 
   3  10  13      170.62      317.38     85.84 o 
  -3  11  13      126.65      250.31     82.19 o 
  -2  11  13       25.64      -61.46     61.46 o 
  -1  11  13      237.61      385.63     67.50 o 
   0  11  13       79.64      135.94    146.22 o 
   1  11  13      183.10      180.40    111.98 o 
  -3 -12  14       12.84       21.68     78.59 o 
  -2 -12  14      119.19      119.28     52.49 o 
  -1 -12  14       93.18       60.65     41.70 o 
   0 -12  14      137.75      199.14     88.82 o 
   1 -12  14        3.43       83.85     59.21 o 
  -5 -11  14      757.85      850.23     93.90 o 
  -4 -11  14       65.74      123.99     56.40 o 
  -3 -11  14      299.87      307.71     42.77 o 
  -2 -11  14       41.90       -6.44     42.95 o 
  -1 -11  14      920.76      972.72     55.87 o 
   0 -11  14       36.36       79.16     37.11 o 
   1 -11  14      563.47      671.52     72.68 o 
   2 -11  14      126.35       83.71     57.30 o 
   3 -11  14      539.17      543.91     73.48 o 
  -6 -10  14        6.46       43.36     64.29 o 
  -5 -10  14      474.48      479.47     93.91 o 
  -4 -10  14      149.16       98.10     41.95 o 
  -3 -10  14       93.78      172.15     32.79 o 
  -2 -10  14      221.34      231.36     88.40 o 
  -1 -10  14        5.66       40.94     33.78 o 
   0 -10  14        9.16      -35.57     41.62 o 
   1 -10  14      241.61      275.23     40.49 o 
   2 -10  14      622.67      633.93     93.10 o 
   3 -10  14       15.90       29.67    134.32 o 
   4 -10  14       52.84       19.73     45.14 o 
  -7  -9  14     1158.62     1321.23     68.43 o 
  -6  -9  14       16.81       47.80    100.96 o 
  -5  -9  14      562.10      578.27     42.07 o 
  -4  -9  14      149.78      179.17     27.80 o 
  -3  -9  14     1282.45     1188.31     70.86 o 
  -2  -9  14      523.00      581.48     31.89 o 
  -1  -9  14      641.29      738.36     35.63 o 
   0  -9  14        6.50      -28.42     28.42 o 
   1  -9  14     1505.58     1552.03     46.75 o 
   2  -9  14      419.80      414.01     28.87 o 
   3  -9  14      581.44      767.04     79.82 o 
   4  -9  14      366.04      397.49     64.21 o 
   5  -9  14      344.88      344.95     54.92 o 
  -7  -8  14      902.38      931.07     74.84 o 
  -6  -8  14       69.96       56.22     58.28 o 
  -5  -8  14       70.59       91.73     69.82 o 
  -4  -8  14       10.25        3.10     46.22 o 
  -3  -8  14      160.83      174.95     28.45 o 
  -2  -8  14      267.96      296.20     29.28 o 
  -1  -8  14      898.75      990.94     49.04 o 
   0  -8  14       44.06       -2.21     35.16 o 
   1  -8  14      109.24      121.17     50.67 o 
   2  -8  14      243.20      263.11     26.68 o 
   3  -8  14       46.14       14.74     33.85 o 
   4  -8  14      678.31      705.84     54.68 o 
   5  -8  14      105.36      110.90     63.67 o 
  -8  -7  14       33.81       64.20     59.67 o 
  -7  -7  14      443.99      487.84     64.00 o 
  -6  -7  14       83.09       58.10     26.27 o 
  -5  -7  14      876.27      894.28     79.21 o 
  -4  -7  14      712.75      725.84     38.67 o 
  -3  -7  14      456.51      474.58     28.22 o 
  -2  -7  14      290.92      264.97     25.19 o 
  -1  -7  14      950.37      903.28     61.91 o 
   0  -7  14        6.55       16.60     17.75 o 
   1  -7  14     1155.00     1167.91     52.60 o 
   2  -7  14      981.66      978.91     55.56 o 
   3  -7  14      574.73      605.87     44.28 o 
   4  -7  14      279.66      238.49     36.59 o 
   5  -7  14      119.53       69.89    151.53 o 
   6  -7  14       40.85       43.66     47.93 o 
  -8  -6  14      236.99      236.48     51.41 o 
  -7  -6  14       19.87       33.76    144.56 o 
  -6  -6  14     1127.24      929.56    102.61 o 
  -5  -6  14      350.93      346.36     35.27 o 
  -4  -6  14      716.51      717.28     47.80 o 
  -3  -6  14      478.97      444.54     21.08 o 
  -2  -6  14      339.59      375.02     21.47 o 
  -1  -6  14       11.96      -10.46     36.73 o 
   0  -6  14     2656.73     2521.62     96.26 o 
   1  -6  14      855.19      845.76     62.69 o 
   2  -6  14      779.97      762.90     65.91 o 
   3  -6  14        8.39      -10.32     24.30 o 
   4  -6  14      394.70      414.54     31.42 o 
   5  -6  14       15.10       -6.33     33.29 o 
   6  -6  14      181.41      248.43     86.48 o 
  -9  -5  14       32.87      -10.03     38.13 o 
  -8  -5  14      226.16      175.27     60.92 o 
  -7  -5  14      391.52      378.86     35.57 o 
  -6  -5  14      204.67      164.05     24.78 o 
  -5  -5  14     2095.54     1867.24    102.97 o 
  -4  -5  14      191.29      218.50     20.28 o 
  -3  -5  14      477.69      447.93     28.82 o 
  -2  -5  14      591.12      609.76     34.40 o 
  -1  -5  14      843.55      807.87     34.65 o 
   0  -5  14     1748.74     1705.80     89.84 o 
   1  -5  14     1505.01     1454.58     50.30 o 
   2  -5  14        2.95       24.92     19.36 o 
   3  -5  14      492.50      519.70     28.40 o 
   4  -5  14      499.08      529.39     47.66 o 
   5  -5  14      114.18      114.28     38.62 o 
   6  -5  14      289.02      438.28     66.55 o 
   7  -5  14      149.38      179.54     45.53 o 
  -9  -4  14      215.32      275.10     68.85 o 
  -8  -4  14      316.06      223.25     33.85 o 
  -7  -4  14     1227.31     1138.11    142.14 o 
  -6  -4  14      383.11      358.25     45.67 o 
  -5  -4  14       13.41      -16.51     16.51 o 
  -4  -4  14     1022.30      988.10     42.23 o 
  -3  -4  14      207.86      180.43     18.92 o 
  -2  -4  14     2920.48     2693.96    115.82 o 
  -1  -4  14     1999.54     1929.08     95.14 o 
   0  -4  14     1134.56     1029.17     48.44 o 
   1  -4  14      765.93      687.93     36.81 o 
   2  -4  14     2306.88     2152.05     95.35 o 
   3  -4  14      182.84      205.00     55.24 o 
   4  -4  14     1964.88     1940.48     67.20 o 
   5  -4  14      357.98      313.06     31.93 o 
   6  -4  14      302.02      194.81     34.73 o 
   7  -4  14       43.50        7.42     39.54 o 
  -9  -3  14      160.27      188.02     44.37 o 
  -8  -3  14      674.09      737.28     50.17 o 
  -7  -3  14      347.16      337.70     28.20 o 
  -6  -3  14      229.54      242.69     28.12 o 
  -5  -3  14      435.13      394.21     23.41 o 
  -4  -3  14      491.70      469.75     23.19 o 
  -3  -3  14     1044.18      934.69     50.57 o 
  -2  -3  14     2411.69     2264.37     94.86 o 
  -1  -3  14      421.72      401.61     22.82 o 
   0  -3  14     1111.21     1087.53     51.73 o 
   1  -3  14       98.82       91.66     19.87 o 
   2  -3  14      570.34      603.23     35.48 o 
   3  -3  14       10.11       -1.70     20.91 o 
   4  -3  14      147.40      136.17     23.15 o 
   5  -3  14      110.77       73.68     28.30 o 
   6  -3  14      111.84      106.13     24.85 o 
   7  -3  14        8.13       39.06     27.92 o 
  -9  -2  14      196.46      136.90     46.60 o 
  -8  -2  14       18.37       -3.55     29.49 o 
  -7  -2  14       33.61       52.31     29.16 o 
  -6  -2  14     1092.17     1041.54     53.36 o 
  -5  -2  14     1250.07     1182.99     31.12 o 
  -4  -2  14     2271.22     2129.15     70.45 o 
  -3  -2  14      360.40      338.33     27.72 o 
  -2  -2  14     1065.41      957.89     35.70 o 
  -1  -2  14       86.19       84.54     19.57 o 
   0  -2  14     2204.19     2144.05    117.52 o 
   1  -2  14      750.51      703.62     25.35 o 
   2  -2  14     1619.89     1586.92     56.32 o 
   3  -2  14        4.45       -5.75     21.41 o 
   4  -2  14       15.18       22.33     20.91 o 
   5  -2  14       16.24        7.48     30.96 o 
   6  -2  14     1013.25     1129.87     40.66 o 
   7  -2  14       14.27      -28.55     28.55 o 
  -9  -1  14       11.83       45.58     55.30 o 
  -8  -1  14      479.62      480.49     31.89 o 
  -7  -1  14      158.21      158.71     24.04 o 
  -6  -1  14      548.88      528.53     37.11 o 
  -5  -1  14     1428.16     1317.20     58.09 o 
  -4  -1  14      843.65      788.85     26.72 o 
  -3  -1  14     2710.14     2603.01     55.43 o 
  -2  -1  14     1571.00     1439.57     63.40 o 
  -1  -1  14      136.91      148.56     36.23 o 
   0  -1  14      823.59      753.68     54.65 o 
   1  -1  14        4.54       15.03     15.40 o 
   2  -1  14      434.13      411.27     23.29 o 
   3  -1  14      245.56      203.39     20.61 o 
   4  -1  14      268.10      264.79     33.23 o 
   5  -1  14       36.04       30.91     28.85 o 
   6  -1  14      179.42      230.44     30.69 o 
   7  -1  14      186.00      240.18     32.81 o 
  -9   0  14        9.24       17.35     59.46 o 
  -8   0  14     1114.83     1113.03     80.22 o 
  -7   0  14       33.56       29.75     19.73 o 
  -6   0  14      329.51      256.22     16.39 o 
  -5   0  14       54.01       56.46     18.04 o 
  -4   0  14      165.36      136.28     18.05 o 
  -3   0  14      118.69       72.69     15.87 o 
  -2   0  14      966.60      939.09     48.74 o 
  -1   0  14        0.61       -4.12     19.62 o 
   0   0  14     1452.60     1352.21    106.14 o 
   1   0  14       16.61       23.57     19.59 o 
   2   0  14       20.92       17.72     25.58 o 
   3   0  14        0.36      -20.90     20.90 o 
   4   0  14     1740.08     1780.24     65.45 o 
   5   0  14        7.37      -18.79     18.79 o 
   6   0  14      826.99      751.55     43.70 o 
   7   0  14        0.01        9.33     30.61 o 
  -9   1  14      402.11      420.81     52.44 o 
  -8   1  14      423.76      369.57     40.93 o 
  -7   1  14       78.41       53.41     15.46 o 
  -6   1  14      955.82      914.18     22.03 o 
  -5   1  14      101.76       83.98     16.45 o 
  -4   1  14     2854.86     2644.90     89.35 o 
  -3   1  14     5234.24     5124.76    164.15 o 
  -2   1  14     1556.84     1484.83     69.14 o 
  -1   1  14        3.33       18.59     15.27 o 
   0   1  14     1686.71     1668.79     83.05 o 
   1   1  14        0.10      -14.75     14.75 o 
   2   1  14      961.48      932.60     55.13 o 
   3   1  14      288.53      234.09     21.19 o 
   4   1  14      672.96      714.16     25.75 o 
   5   1  14      342.24      250.50     28.07 o 
   6   1  14      233.59      260.42     37.17 o 
   7   1  14      232.26      281.79     98.00 o 
  -9   2  14       19.48       -1.16     85.65 o 
  -8   2  14        3.28       -4.18     32.71 o 
  -7   2  14      108.55      112.72     19.58 o 
  -6   2  14      594.96      542.12     23.49 o 
  -5   2  14      260.04      252.00     15.82 o 
  -4   2  14      494.46      431.47     21.80 o 
  -3   2  14        0.52       -3.67     16.99 o 
  -2   2  14      426.04      430.02     17.74 o 
  -1   2  14       18.15       35.29     26.56 o 
   0   2  14      417.29      438.37     23.25 o 
   1   2  14      624.96      564.92     48.58 o 
   2   2  14      612.35      571.33     37.42 o 
   3   2  14       65.06       46.77     14.55 o 
   4   2  14       10.41       16.80     15.73 o 
   5   2  14       18.46      -22.64     22.64 o 
   6   2  14      751.13      852.85     41.19 o 
   7   2  14        1.37       51.64     61.65 o 
  -9   3  14        8.76        3.42     41.85 o 
  -8   3  14      913.09     1047.73    182.57 o 
  -7   3  14        2.98        1.19     32.70 o 
  -6   3  14      487.47      464.90     23.01 o 
  -5   3  14     1169.24     1102.96     40.76 o 
  -4   3  14      511.55      476.36     26.74 o 
  -3   3  14      239.48      287.61     15.42 o 
  -2   3  14     3122.51     2918.27    105.93 o 
  -1   3  14       21.33      -17.70     19.78 o 
   0   3  14      252.82      265.53     26.81 o 
   1   3  14      629.82      544.42     22.43 o 
   2   3  14      720.13      731.30     26.30 o 
   3   3  14       23.31       12.77     23.26 o 
   4   3  14      932.28      972.73     72.63 o 
   5   3  14      368.96      401.94     28.60 o 
   6   3  14      171.23      221.75     53.82 o 
   7   3  14       48.65       36.99     39.68 o 
  -9   4  14       17.92      -45.18     45.18 o 
  -8   4  14      583.38      662.41    101.19 o 
  -7   4  14      513.49      480.11     50.83 o 
  -6   4  14       18.20       14.70     25.32 o 
  -5   4  14       14.99      -23.93     23.93 o 
  -4   4  14      566.97      604.13     40.54 o 
  -3   4  14        2.73       31.11     19.37 o 
  -2   4  14     1718.06     1627.37     72.80 o 
  -1   4  14      734.57      732.52     28.60 o 
   0   4  14     1248.95     1072.65     60.36 o 
   1   4  14        3.06      -18.31     18.31 o 
   2   4  14      824.77      860.68     38.25 o 
   3   4  14      348.88      262.87     42.34 o 
   4   4  14      860.81      879.67     40.05 o 
   5   4  14      203.67      200.93     72.27 o 
   6   4  14       59.11        9.80    115.76 o 
  -8   5  14      496.71      530.82     64.32 o 
  -7   5  14      116.65       87.49     72.30 o 
  -6   5  14     1202.97     1260.88    112.58 o 
  -5   5  14        7.65       -2.19     20.55 o 
  -4   5  14      808.66      766.21     36.62 o 
  -3   5  14       21.85       17.61     17.66 o 
  -2   5  14      734.48      677.18     56.59 o 
  -1   5  14        2.06       -2.53     12.94 o 
   0   5  14     1341.93     1352.73     43.37 o 
   1   5  14      627.46      604.69     27.35 o 
   2   5  14      145.39      136.38     33.91 o 
   3   5  14       19.96       19.15     29.39 o 
   4   5  14     1138.64     1436.67     51.69 o 
   5   5  14        1.75       11.25     57.78 o 
   6   5  14      275.24      359.01     64.18 o 
  -8   6  14        1.21       -0.59     41.67 o 
  -7   6  14       60.61      121.14     42.22 o 
  -6   6  14      514.45      470.17     39.33 o 
  -5   6  14       14.28       41.37     41.56 o 
  -4   6  14      160.95      185.31     25.39 o 
  -3   6  14     1288.71     1353.51     38.11 o 
  -2   6  14      849.62      885.99     33.50 o 
  -1   6  14       50.79       19.50     13.82 o 
   0   6  14      580.75      629.74     22.92 o 
   1   6  14      102.98       67.82     24.18 o 
   2   6  14      194.39      210.69     23.78 o 
   3   6  14      944.81      962.80     67.99 o 
   4   6  14      201.43      253.60     75.17 o 
   5   6  14      238.23      228.07     42.80 o 
   6   6  14      123.34       78.62     45.37 o 
  -7   7  14        7.26      -14.77     46.53 o 
  -6   7  14      380.58      331.43     91.33 o 
  -5   7  14       32.22       86.25     31.23 o 
  -4   7  14     1691.08     1776.59     65.99 o 
  -3   7  14        0.47       34.38     38.69 o 
  -2   7  14     1188.23     1185.25     40.49 o 
  -1   7  14      891.48      934.30     35.27 o 
   0   7  14      590.31      587.25     24.67 o 
   1   7  14        1.22       36.15     19.01 o 
   2   7  14     1092.46     1083.96     47.19 o 
   3   7  14      124.87       81.42     36.88 o 
   4   7  14      194.93      231.45     35.78 o 
   5   7  14      567.64      647.75     49.37 o 
  -7   8  14       59.09       56.32     42.93 o 
  -6   8  14      118.01       85.56     37.40 o 
  -5   8  14      542.14      555.01     50.29 o 
  -4   8  14      303.55      472.03     53.47 o 
  -3   8  14       15.05       33.40     24.97 o 
  -2   8  14      266.15      279.04     47.00 o 
  -1   8  14      365.77      455.01     68.39 o 
   0   8  14      478.07      543.22     48.95 o 
   1   8  14      271.56      231.82     29.24 o 
   2   8  14       22.96       21.17     45.77 o 
   3   8  14        5.91      101.02     49.89 o 
   4   8  14      115.71      207.96     43.04 o 
  -6   9  14      705.56      610.57    148.27 o 
  -5   9  14       19.76      -61.23     94.77 o 
  -4   9  14       67.08       35.91     42.43 o 
  -3   9  14       53.52       78.05     49.15 o 
  -2   9  14      382.46      466.45     66.64 o 
  -1   9  14       47.84       33.15     43.66 o 
   0   9  14     1404.43     1610.32    105.96 o 
   1   9  14       11.82       -5.27     76.20 o 
   2   9  14      187.05      310.11     68.48 o 
   3   9  14        1.93      186.95     64.85 o 
  -4  10  14       49.96      100.72    151.53 o 
  -3  10  14      880.52      817.70     57.65 o 
  -2  10  14        2.76       58.01     42.56 o 
  -1  10  14       64.39      196.04     86.63 o 
   0  10  14       12.50       -3.59     42.78 o 
   1  10  14       89.93      133.33     51.84 o 
   2  10  14       11.76      115.78     69.20 o 
  -4 -11  15      118.63       89.98     38.29 o 
  -3 -11  15      249.90      230.27     46.18 o 
  -2 -11  15       83.80       97.25     47.55 o 
  -1 -11  15      706.74      810.82     46.69 o 
   0 -11  15        9.38      -44.47     44.47 o 
   1 -11  15      147.52      204.48     76.78 o 
   2 -11  15      375.25      423.56     59.73 o 
  -5 -10  15     1140.87     1361.34     84.94 o 
  -4 -10  15      230.90      242.95     46.89 o 
  -3 -10  15      893.73      925.30     79.02 o 
  -2 -10  15      170.61      229.63     46.40 o 
  -1 -10  15      205.56      261.62     38.28 o 
   0 -10  15       15.59      -12.00     27.42 o 
   1 -10  15      555.03      643.62     49.58 o 
   2 -10  15       94.51      100.41     50.90 o 
   3 -10  15      139.04      155.37     52.09 o 
  -6  -9  15      234.80      252.34     69.96 o 
  -5  -9  15      136.28      183.66     39.59 o 
  -4  -9  15       35.62       26.81     32.08 o 
  -3  -9  15      460.66      497.98     50.30 o 
  -2  -9  15      212.25      175.34     42.37 o 
  -1  -9  15      125.42       84.21     32.91 o 
   0  -9  15       42.50       98.87     36.22 o 
   1  -9  15      802.05      827.57     38.57 o 
   2  -9  15       40.48      -40.56     40.56 o 
   3  -9  15      105.10       37.07    122.20 o 
   4  -9  15      128.64       77.81     73.79 o 
  -7  -8  15      710.31      834.36     77.19 o 
  -6  -8  15      168.55      216.18     57.17 o 
  -5  -8  15      403.81      398.60     35.58 o 
  -4  -8  15      161.09      139.25     43.48 o 
  -3  -8  15      633.84      627.45     35.46 o 
  -2  -8  15      255.88      332.70     32.20 o 
  -1  -8  15      890.34      949.97    106.38 o 
   0  -8  15      490.64      483.87     30.45 o 
   1  -8  15      171.44      222.64     30.43 o 
   2  -8  15      569.71      552.97     38.72 o 
   3  -8  15      168.62      146.96     37.75 o 
   4  -8  15       43.04      -56.58     56.58 o 
   5  -8  15      266.34      332.05     54.51 o 
  -7  -7  15      199.90      288.25     62.90 o 
  -6  -7  15      300.55      355.20     38.43 o 
  -5  -7  15      578.36      571.57     62.22 o 
  -4  -7  15     1037.59     1033.08    117.65 o 
  -3  -7  15      355.52      343.17     45.20 o 
  -2  -7  15      184.97      135.53     23.20 o 
  -1  -7  15     1929.82     1911.67     81.24 o 
   0  -7  15      597.30      606.06     39.95 o 
   1  -7  15      414.00      485.30     32.89 o 
   2  -7  15      688.60      739.35     39.48 o 
   3  -7  15      256.95      312.38     41.22 o 
   4  -7  15       21.80       94.07     66.30 o 
   5  -7  15      539.71      498.71     57.05 o 
  -8  -6  15        2.69       -7.57     40.62 o 
  -7  -6  15       40.49       56.67     63.76 o 
  -6  -6  15      467.09      364.32     64.75 o 
  -5  -6  15      522.14      645.71     52.04 o 
  -4  -6  15      164.40      234.86     32.63 o 
  -3  -6  15     1380.03     1386.96     75.28 o 
  -2  -6  15      500.23      454.14     52.00 o 
  -1  -6  15       14.85       18.88     25.95 o 
   0  -6  15      439.80      385.46     28.08 o 
   1  -6  15      517.75      580.67     33.14 o 
   2  -6  15      146.21      126.79     27.03 o 
   3  -6  15      495.58      537.04     51.81 o 
   4  -6  15      266.58      295.91    122.28 o 
   5  -6  15      120.08      143.59     45.33 o 
   6  -6  15      185.78      148.80     85.45 o 
  -8  -5  15      181.49      119.78    134.32 o 
  -7  -5  15       25.21       93.84     43.38 o 
  -6  -5  15      508.30      493.36     56.61 o 
  -5  -5  15       45.10       17.00     23.55 o 
  -4  -5  15      341.69      360.34     25.46 o 
  -3  -5  15       75.14       54.80     31.00 o 
  -2  -5  15      465.99      455.27     30.42 o 
  -1  -5  15      135.76      186.84     35.08 o 
   0  -5  15      619.04      632.44     41.99 o 
   1  -5  15      788.21      758.67     57.94 o 
   2  -5  15       26.76       26.44     34.48 o 
   3  -5  15       73.85       77.66     29.84 o 
   4  -5  15      910.60     1111.97     36.03 o 
   5  -5  15       11.09       62.50     27.30 o 
   6  -5  15      186.97      180.82     54.48 o 
  -9  -4  15      102.68       57.77     60.95 o 
  -8  -4  15      350.00      344.22     78.62 o 
  -7  -4  15     1552.30     1627.60    139.85 o 
  -6  -4  15       11.55       -1.97     21.93 o 
  -5  -4  15       94.02       55.92     20.13 o 
  -4  -4  15      767.99      705.68     39.66 o 
  -3  -4  15      222.69      211.26     17.39 o 
  -2  -4  15      928.41      857.91     27.27 o 
  -1  -4  15     1850.20     1720.96     88.99 o 
   0  -4  15      494.45      442.43     31.57 o 
   1  -4  15       61.49       76.69     20.43 o 
   2  -4  15      442.16      484.62     47.12 o 
   3  -4  15      410.88      429.54     30.64 o 
   4  -4  15      770.53      780.76     33.12 o 
   5  -4  15      170.56      180.79     40.20 o 
   6  -4  15       17.31       42.50     73.65 o 
  -9  -3  15       52.91      -14.68     48.52 o 
  -8  -3  15      409.25      487.35     47.23 o 
  -7  -3  15       50.23       60.02     24.90 o 
  -6  -3  15      278.72      305.63     52.78 o 
  -5  -3  15      317.22      326.22     53.71 o 
  -4  -3  15      801.26      765.02     35.51 o 
  -3  -3  15      620.85      540.82     27.77 o 
  -2  -3  15     1774.47     1592.12     72.78 o 
  -1  -3  15        2.93       -5.09     20.60 o 
   0  -3  15       23.47       50.43     16.47 o 
   1  -3  15      184.31      177.43     24.32 o 
   2  -3  15      834.00      963.32     56.63 o 
   3  -3  15      184.43      229.82     37.40 o 
   4  -3  15      825.15      927.81     39.59 o 
   5  -3  15      189.74      219.55     30.67 o 
   6  -3  15      293.14      380.22     49.80 o 
   7  -3  15       57.04       89.36     53.31 o 
  -9  -2  15      245.19      297.30     53.61 o 
  -8  -2  15        0.18       24.28     30.76 o 
  -7  -2  15       44.64      101.14     25.24 o 
  -6  -2  15      170.05      111.84     26.44 o 
  -5  -2  15     1051.73      968.00     59.60 o 
  -4  -2  15        7.16      -12.77     17.80 o 
  -3  -2  15      884.92      772.17     30.17 o 
  -2  -2  15       69.12       63.54     19.97 o 
  -1  -2  15      878.07      818.95     35.47 o 
   0  -2  15       60.65       69.84     26.10 o 
   1  -2  15     1065.47      996.14     53.76 o 
   2  -2  15      455.14      377.48     29.59 o 
   3  -2  15      152.75      136.65     33.30 o 
   4  -2  15      136.86      142.29     24.43 o 
   5  -2  15       10.64        9.64     23.81 o 
   6  -2  15      910.62      986.13     37.20 o 
   7  -2  15       21.41      -43.23     43.23 o 
  -9  -1  15      283.98      387.28     58.77 o 
  -8  -1  15      829.14      830.42     34.42 o 
  -7  -1  15        7.03       29.86     34.86 o 
  -6  -1  15     1937.82     1897.01    106.79 o 
  -5  -1  15       91.93      103.03     38.33 o 
  -4  -1  15     4138.20     3951.73    143.79 o 
  -3  -1  15      775.57      716.47     43.30 o 
  -2  -1  15     3221.27     3053.66    125.28 o 
  -1  -1  15      228.97      250.41     24.70 o 
   0  -1  15     4362.55     4242.38    241.58 o 
   1  -1  15      749.49      734.41     65.50 o 
   2  -1  15     2438.25     2344.83    121.31 o 
   3  -1  15       96.90       48.61     30.62 o 
   4  -1  15     1050.10     1103.37     47.51 o 
   5  -1  15      130.76      172.16     42.97 o 
   6  -1  15      555.53      513.29     45.56 o 
   7  -1  15      515.08      509.30     41.52 o 
  -9   0  15      160.05      106.14     63.28 o 
  -8   0  15       20.93      -49.42     57.70 o 
  -7   0  15      183.97      194.88     19.24 o 
  -6   0  15        1.96      -17.81     17.81 o 
  -5   0  15      281.61      268.86     25.65 o 
  -4   0  15       12.87       17.77     18.19 o 
  -3   0  15      219.64      223.86     24.30 o 
  -2   0  15      373.86      354.53     19.13 o 
  -1   0  15      149.15      127.13     17.86 o 
   0   0  15     1042.17      926.13     66.87 o 
   1   0  15       79.41       62.22     20.31 o 
   2   0  15        6.66        7.75     20.00 o 
   3   0  15        1.66       10.23     37.70 o 
   4   0  15     1467.33     1533.57     67.18 o 
   5   0  15       26.79       20.26     24.54 o 
   6   0  15       44.65      129.01     58.38 o 
   7   0  15        0.55      -42.29     48.11 o 
  -9   1  15      321.26      322.07     71.30 o 
  -8   1  15      931.59      847.48    121.63 o 
  -7   1  15       96.49      105.47     21.01 o 
  -6   1  15     2183.00     2160.90     76.42 o 
  -5   1  15       19.37      -19.92     19.92 o 
  -4   1  15     3928.09     3631.79    121.72 o 
  -3   1  15       44.91       74.00     15.08 o 
  -2   1  15     2781.17     2663.04    154.45 o 
  -1   1  15      110.62      201.17     34.17 o 
   0   1  15     4356.24     4175.08    233.07 o 
   1   1  15      468.43      479.27     27.74 o 
   2   1  15     2201.29     2140.63    100.64 o 
   3   1  15       93.78       88.89     14.67 o 
   4   1  15      987.82     1014.36     44.91 o 
   5   1  15       51.29      101.64     21.69 o 
   6   1  15      334.06      264.54     40.32 o 
   7   1  15      680.67      658.32     56.18 o 
  -9   2  15        4.08       82.82     49.86 o 
  -8   2  15       32.82      119.26     44.36 o 
  -7   2  15      111.75      126.32     34.12 o 
  -6   2  15        4.31       13.57     16.78 o 
  -5   2  15       24.31       46.52     26.36 o 
  -4   2  15       21.28       11.80     16.85 o 
  -3   2  15      243.80      263.99     23.24 o 
  -2   2  15       10.91      -11.61     12.40 o 
  -1   2  15       74.60       91.36     19.15 o 
   0   2  15       79.71       84.50     20.06 o 
   1   2  15      379.77      324.13     23.33 o 
   2   2  15      625.94      548.79     26.62 o 
   3   2  15      177.40      182.08     26.62 o 
   4   2  15        9.36      -27.91     27.91 o 
   5   2  15       56.46       89.71     29.12 o 
   6   2  15      784.67      765.26     75.98 o 
  -9   3  15        1.02      -59.65     73.12 o 
  -8   3  15      724.45      864.34     52.66 o 
  -7   3  15       12.26      -27.59     27.59 o 
  -6   3  15      583.57      594.84     39.46 o 
  -5   3  15      244.90      207.50     18.96 o 
  -4   3  15     1975.49     2034.47     70.29 o 
  -3   3  15       25.89       25.64     20.92 o 
  -2   3  15     3179.56     3121.93    135.70 o 
  -1   3  15      166.08       79.88     29.31 o 
   0   3  15      182.83      193.36     18.77 o 
   1   3  15      207.08      225.26     22.90 o 
   2   3  15     2197.39     2291.76    142.16 o 
   3   3  15       80.63       17.89     27.86 o 
   4   3  15      653.17      714.12     32.39 o 
   5   3  15      112.58       69.70     48.56 o 
   6   3  15      225.38      328.33     76.39 o 
  -8   4  15       70.22      134.89     50.60 o 
  -7   4  15      240.86      184.67     43.14 o 
  -6   4  15      276.84      320.74     64.59 o 
  -5   4  15       52.68       28.79     27.38 o 
  -4   4  15      131.60       78.82     30.52 o 
  -3   4  15       47.45       53.23     18.16 o 
  -2   4  15        0.81       -0.89     15.20 o 
  -1   4  15     1115.84     1115.27     35.10 o 
   0   4  15      154.51      123.02     27.73 o 
   1   4  15      289.16      298.74     38.41 o 
   2   4  15        0.65        7.74     32.20 o 
   3   4  15       20.39       35.36     39.36 o 
   4   4  15      183.42      231.45     44.16 o 
   5   4  15      166.42      168.45     45.46 o 
   6   4  15        8.23      -18.83     57.61 o 
  -8   5  15      238.68      302.35    148.35 o 
  -7   5  15      455.35      484.79     54.54 o 
  -6   5  15      777.49      855.94    133.44 o 
  -5   5  15       36.57       57.93     32.70 o 
  -4   5  15      516.42      597.59     33.80 o 
  -3   5  15       24.56       67.97     26.84 o 
  -2   5  15      785.67      876.91     35.05 o 
  -1   5  15      373.76      323.00     21.12 o 
   0   5  15     2140.18     2209.30     48.13 o 
   1   5  15       28.85       81.71     23.90 o 
   2   5  15      315.50      351.90     23.91 o 
   3   5  15        0.29       16.93     57.50 o 
   4   5  15      367.84      427.58     47.98 o 
   5   5  15       51.07      -50.33     50.33 o 
  -7   6  15       33.64       32.86     40.42 o 
  -6   6  15      109.60       46.01     40.64 o 
  -5   6  15       68.25      101.92     26.90 o 
  -4   6  15       41.37       65.06     50.45 o 
  -3   6  15     1308.40     1473.80     43.16 o 
  -2   6  15       91.70       40.14     28.13 o 
  -1   6  15       13.13       -9.01     14.62 o 
   0   6  15        1.06        4.22     22.66 o 
   1   6  15      177.03      198.24     27.15 o 
   2   6  15       15.03      -14.99     21.83 o 
   3   6  15      646.08      664.57     46.01 o 
   4   6  15       33.49       27.91     44.36 o 
   5   6  15        5.94      -19.79     51.03 o 
  -7   7  15        1.96        3.75     47.90 o 
  -6   7  15      184.65      239.17     50.04 o 
  -5   7  15      106.40      125.54     34.76 o 
  -4   7  15     1035.55     1006.55     47.29 o 
  -3   7  15      256.45      251.70     46.26 o 
  -2   7  15      716.39      726.00     46.52 o 
  -1   7  15        4.22       35.81     27.34 o 
   0   7  15      228.87      162.02     35.18 o 
   1   7  15      153.57      184.14     56.79 o 
   2   7  15     1412.71     1585.58    109.28 o 
   3   7  15       88.60       87.94     40.58 o 
   4   7  15      576.75      643.11    118.77 o 
  -6   8  15      248.84      352.87     55.59 o 
  -5   8  15      630.12      706.76     75.18 o 
  -4   8  15       22.63      130.49     34.15 o 
  -3   8  15      330.43      275.20     33.84 o 
  -2   8  15        3.18      -32.77     32.77 o 
  -1   8  15      692.01      738.64     45.72 o 
   0   8  15      263.99      354.70     48.44 o 
   1   8  15      628.53      568.11    148.01 o 
   2   8  15      128.69      181.97     72.37 o 
   3   8  15       81.41       14.95     36.35 o 
  -5   9  15      113.98       79.69     47.92 o 
  -4   9  15      163.80      378.47     77.41 o 
  -3   9  15       26.85       80.66     40.43 o 
  -2   9  15      920.59      868.17     80.23 o 
  -1   9  15       22.81       15.31     30.78 o 
   0   9  15     1778.22     2011.08     84.65 o 
   1   9  15       40.58      -27.73    111.39 o 
   2   9  15       14.68      -27.53     52.60 o 
  -3  10  15      912.58     1067.91     69.68 o 
  -2  10  15       21.25       58.10     45.78 o 
  -1  10  15      179.61      132.27     68.94 o 
   0  10  15       82.17       64.32     75.56 o 
  -2 -11  16        0.63       -6.46     48.74 o 
  -1 -11  16       66.68      136.99     52.20 o 
   0 -11  16      159.38      181.68     50.82 o 
  -4 -10  16       79.02       44.88     45.95 o 
  -3 -10  16      907.00      963.75     79.31 o 
  -2 -10  16        0.92       49.87     38.54 o 
  -1 -10  16      271.56      343.31     54.09 o 
   0 -10  16        7.71       35.34     45.60 o 
   1 -10  16      400.98      473.81     43.32 o 
   2 -10  16       21.15        3.99     74.25 o 
  -5  -9  16        0.95       -6.15     38.57 o 
  -4  -9  16       15.74       56.04     48.86 o 
  -3  -9  16      162.65      106.19     47.70 o 
  -2  -9  16      717.82      726.92     72.78 o 
  -1  -9  16      122.54      131.35     34.37 o 
   0  -9  16     1136.60     1279.27     48.31 o 
   1  -9  16        9.59        4.75     44.98 o 
   2  -9  16       73.60       91.53     35.95 o 
   3  -9  16        3.09      -53.70     53.70 o 
  -6  -8  16        0.45      108.03     89.89 o 
  -5  -8  16      868.83      879.27     48.91 o 
  -4  -8  16       93.04       -0.04     68.69 o 
  -3  -8  16       75.30      174.82     50.11 o 
  -2  -8  16       75.27      118.95     33.29 o 
  -1  -8  16     1199.66     1278.03     50.75 o 
   0  -8  16       29.69       33.05     39.04 o 
   1  -8  16      624.52      653.48     38.03 o 
   2  -8  16        9.67      -19.06     42.56 o 
   3  -8  16       69.02       34.35     32.77 o 
   4  -8  16      195.27      157.15     55.30 o 
  -7  -7  16       16.96        5.65     65.28 o 
  -6  -7  16       55.76       34.65     37.95 o 
  -5  -7  16       27.60        1.86     36.00 o 
  -4  -7  16      542.55      496.25     54.15 o 
  -3  -7  16       69.74       46.08     29.55 o 
  -2  -7  16      364.09      456.44     40.76 o 
  -1  -7  16      118.76      132.83     41.66 o 
   0  -7  16      153.78      144.90     30.44 o 
   1  -7  16      107.73      169.82     53.69 o 
   2  -7  16     1215.32     1338.68     69.63 o 
   3  -7  16       48.15      140.97     36.69 o 
   4  -7  16      219.79      220.18     65.03 o 
   5  -7  16       68.23      178.25     58.63 o 
  -7  -6  16       11.92       53.28     46.35 o 
  -6  -6  16      304.30      337.67     36.52 o 
  -5  -6  16      712.00      729.08     98.14 o 
  -4  -6  16       15.83       58.24     36.95 o 
  -3  -6  16     2347.74     2379.48    134.79 o 
  -2  -6  16        1.12       47.17     25.49 o 
  -1  -6  16       49.70       81.62     24.31 o 
   0  -6  16      101.05       99.70     35.54 o 
   1  -6  16      455.45      517.34     38.46 o 
   2  -6  16      105.33       81.84     33.86 o 
   3  -6  16      771.65      804.84     38.29 o 
   4  -6  16        0.57       29.30     46.91 o 
   5  -6  16        3.87       44.18    114.24 o 
  -8  -5  16      122.30       98.83     46.01 o 
  -7  -5  16      322.84      228.13     67.02 o 
  -6  -5  16      360.80      372.70     35.63 o 
  -5  -5  16       19.47       43.04     28.79 o 
  -4  -5  16      147.26      154.36     26.95 o 
  -3  -5  16       38.14       35.96     21.87 o 
  -2  -5  16      470.89      436.01     30.59 o 
  -1  -5  16      264.19      205.19     24.17 o 
   0  -5  16     1396.85     1467.94     50.73 o 
   1  -5  16       11.45        2.75     35.95 o 
   2  -5  16      186.23      168.81     28.90 o 
   3  -5  16        7.06       26.62     32.42 o 
   4  -5  16      584.91      717.51     60.37 o 
   5  -5  16      105.88       43.60    104.71 o 
  -8  -4  16       15.61       25.15     43.29 o 
  -7  -4  16     1266.92     1355.27    143.05 o 
  -6  -4  16      226.05      169.98     57.20 o 
  -5  -4  16      445.45      455.78     39.24 o 
  -4  -4  16       15.20       22.01     33.91 o 
  -3  -4  16      843.09      771.73     36.58 o 
  -2  -4  16       86.13       67.95     20.12 o 
  -1  -4  16     1806.54     1784.62    101.15 o 
   0  -4  16      242.74      269.12     27.37 o 
   1  -4  16      305.41      389.22     40.75 o 
   2  -4  16        7.14       26.10     29.50 o 
   3  -4  16       93.93      129.16     29.95 o 
   4  -4  16      138.25      214.06     30.60 o 
   5  -4  16      107.65      179.06     47.16 o 
   6  -4  16        4.63      -43.37     45.20 o 
  -8  -3  16      349.82      411.83     44.63 o 
  -7  -3  16       11.71      115.78     78.41 o 
  -6  -3  16      303.26      318.01     30.71 o 
  -5  -3  16      121.31      204.91     40.36 o 
  -4  -3  16     1604.40     1511.44     78.33 o 
  -3  -3  16       54.02       44.20     23.81 o 
  -2  -3  16     1930.49     1759.81     72.03 o 
  -1  -3  16      384.74      313.75     29.04 o 
   0  -3  16      566.46      600.95     37.56 o 
   1  -3  16       67.01       49.10     28.20 o 
   2  -3  16     2719.84     2957.24    131.42 o 
   3  -3  16       69.28       60.79     25.26 o 
   4  -3  16      641.43      641.14     35.17 o 
   5  -3  16       24.62       83.23     36.53 o 
   6  -3  16      294.85      398.79     45.69 o 
  -8  -2  16      150.55      150.87     78.77 o 
  -7  -2  16      269.25      312.72     51.82 o 
  -6  -2  16      100.97       82.79     26.36 o 
  -5  -2  16     1019.15     1046.08     76.57 o 
  -4  -2  16       52.99       27.73     23.22 o 
  -3  -2  16      962.59      902.85     59.87 o 
  -2  -2  16       84.97       65.78     17.15 o 
  -1  -2  16       14.27        9.71     20.65 o 
   0  -2  16       69.63       89.59     24.08 o 
   1  -2  16      173.59      202.71     34.23 o 
   2  -2  16      115.16       66.57     27.81 o 
   3  -2  16      365.32      412.74     32.32 o 
   4  -2  16       98.51      124.31     33.00 o 
   5  -2  16       28.11       47.42     22.99 o 
   6  -2  16      140.59      131.57     37.59 o 
  -9  -1  16       49.48       46.12     56.95 o 
  -8  -1  16      473.23      478.28     66.02 o 
  -7  -1  16       18.93      -10.36     23.70 o 
  -6  -1  16     1825.11     1798.84     77.23 o 
  -5  -1  16      288.93      301.64     45.72 o 
  -4  -1  16     1425.87     1342.27     56.05 o 
  -3  -1  16      472.03      423.19     23.44 o 
  -2  -1  16      684.42      714.03     41.17 o 
  -1  -1  16        9.27      -17.80     22.26 o 
   0  -1  16     1892.78     1870.85    109.07 o 
   1  -1  16      163.06      113.19     23.19 o 
   2  -1  16      783.59      918.19     34.54 o 
   3  -1  16       50.90       88.65     38.42 o 
   4  -1  16     1011.58     1074.27     37.67 o 
   5  -1  16        0.29       -2.67     26.64 o 
   6  -1  16      229.65      233.21     72.28 o 
  -9   0  16       98.64      218.15     69.90 o 
  -8   0  16        7.99       -0.18     35.37 o 
  -7   0  16      117.50      144.02     30.99 o 
  -6   0  16      258.82      272.08     22.56 o 
  -5   0  16      193.45      205.09     21.02 o 
  -4   0  16      402.30      386.17     35.51 o 
  -3   0  16       35.19       -3.48     25.17 o 
  -2   0  16      744.88      784.31     28.01 o 
  -1   0  16       18.75       23.21     19.57 o 
   0   0  16      427.99      519.13     39.72 o 
   1   0  16       13.29       54.26     19.93 o 
   2   0  16      262.01      279.92     30.89 o 
   3   0  16        3.76       25.85     21.44 o 
   4   0  16      127.80      123.79     41.50 o 
   5   0  16        4.46        9.86     33.98 o 
   6   0  16      698.95      794.67     94.11 o 
  -8   1  16      405.46      557.04     58.10 o 
  -7   1  16        0.08      -16.91     31.32 o 
  -6   1  16     1723.64     1703.49     50.31 o 
  -5   1  16      778.31      727.92     31.45 o 
  -4   1  16     1292.09     1251.19     62.20 o 
  -3   1  16      204.14      222.36     16.91 o 
  -2   1  16      839.20      854.16     32.17 o 
  -1   1  16      153.66      166.24     32.64 o 
   0   1  16     1530.20     1545.30     95.11 o 
   1   1  16      308.27      255.11     22.36 o 
   2   1  16      984.59     1033.26     41.48 o 
   3   1  16       37.69       74.61     17.90 o 
   4   1  16      807.90      788.82     29.39 o 
   5   1  16       17.47       58.20     31.43 o 
   6   1  16      280.39      393.82     60.30 o 
  -8   2  16      377.53      371.19     46.02 o 
  -7   2  16       11.73       10.60     34.25 o 
  -6   2  16      171.08      175.96     21.96 o 
  -5   2  16       24.02       55.16     19.22 o 
  -4   2  16       55.24       77.24     24.56 o 
  -3   2  16        1.78       39.52     22.15 o 
  -2   2  16      419.07      395.28     28.82 o 
  -1   2  16      270.66      253.97     16.32 o 
   0   2  16       17.41       56.82     61.41 o 
   1   2  16        0.30       40.32     18.74 o 
   2   2  16        1.32      -19.43     34.41 o 
   3   2  16       26.40       59.17     37.69 o 
   4   2  16      309.50      405.33     34.02 o 
   5   2  16        1.14       15.16     43.88 o 
   6   2  16       13.09       30.44     43.78 o 
  -8   3  16      922.45      958.47    147.65 o 
  -7   3  16       37.79       20.18     31.10 o 
  -6   3  16      594.13      528.25     35.76 o 
  -5   3  16      126.44      167.23     30.03 o 
  -4   3  16     2880.22     2895.08     86.92 o 
  -3   3  16        1.37      -13.80     13.80 o 
  -2   3  16     1551.00     1498.40     40.97 o 
  -1   3  16      273.08      311.33     62.12 o 
   0   3  16     1114.20     1162.41     70.66 o 
   1   3  16      228.19      217.02     30.50 o 
   2   3  16     2580.99     2817.55    119.78 o 
   3   3  16       17.54       39.03     41.14 o 
   4   3  16      410.90      461.98     49.81 o 
   5   3  16       14.99      115.16     49.58 o 
  -8   4  16      125.67      125.46     49.95 o 
  -7   4  16       31.30       24.57     80.62 o 
  -6   4  16      619.13      630.60     86.09 o 
  -5   4  16       96.45        9.55     39.04 o 
  -4   4  16      489.97      482.93     35.18 o 
  -3   4  16       40.21       58.64     20.02 o 
  -2   4  16      239.71      246.17     18.55 o 
  -1   4  16       83.83       42.87     27.18 o 
   0   4  16      651.99      655.13     38.03 o 
   1   4  16       32.66       90.64     27.13 o 
   2   4  16      284.65      290.98     44.36 o 
   3   4  16       17.64       -6.62     39.49 o 
   4   4  16       91.80      102.96     42.60 o 
   5   4  16       36.59      -50.53     50.53 o 
  -7   5  16      106.59       78.31     54.97 o 
  -6   5  16      991.76      999.16     60.59 o 
  -5   5  16      180.08       99.92     27.82 o 
  -4   5  16      691.03      676.67     38.31 o 
  -3   5  16        7.21       48.75     35.80 o 
  -2   5  16     1135.40     1254.49     52.77 o 
  -1   5  16      468.96      475.78     22.00 o 
   0   5  16     1375.32     1465.69     48.85 o 
   1   5  16        0.58      -21.73     21.73 o 
   2   5  16      271.15      318.29     51.67 o 
   3   5  16        8.49       40.06     34.08 o 
   4   5  16      561.27      632.94     52.76 o 
   5   5  16       13.57       21.95     51.88 o 
  -7   6  16        6.57      -49.76     49.76 o 
  -6   6  16       98.70       53.83    109.82 o 
  -5   6  16       29.26       59.07     39.08 o 
  -4   6  16      577.14      652.22     39.81 o 
  -3   6  16      332.41      420.78     31.07 o 
  -2   6  16      935.04      973.38     47.34 o 
  -1   6  16       14.25       14.22     19.97 o 
   0   6  16       21.53       36.20     41.86 o 
   1   6  16       87.58      134.27     55.34 o 
   2   6  16       74.51      165.25     81.45 o 
   3   6  16      281.74      224.39     62.39 o 
   4   6  16      134.94      108.99     49.62 o 
  -6   7  16       48.63       22.95     36.28 o 
  -5   7  16      362.09      418.76     47.03 o 
  -4   7  16      929.65     1006.85     70.07 o 
  -3   7  16      117.92      103.15     30.02 o 
  -2   7  16      570.08      634.01     41.34 o 
  -1   7  16      266.16      288.50     29.85 o 
   0   7  16       81.41       97.17     51.20 o 
   1   7  16       72.61      267.41     67.73 o 
   2   7  16      711.11      751.72     45.23 o 
   3   7  16       54.69      -17.95     41.58 o 
  -5   8  16      317.82      523.49     68.23 o 
  -4   8  16      243.05      241.49    118.81 o 
  -3   8  16        9.13       38.94     29.52 o 
  -2   8  16       55.10       58.19     33.94 o 
  -1   8  16      525.68      459.83     44.72 o 
   0   8  16      201.92      355.51     69.11 o 
   1   8  16      126.84      180.42    110.52 o 
   2   8  16       13.11       19.06     52.86 o 
  -3   9  16      381.35      345.91     50.10 o 
  -2   9  16      377.80      371.35     47.27 o 
  -1   9  16      183.98      202.87     77.72 o 
   0   9  16      550.44      699.14     73.61 o 
   1   9  16      282.14       57.33     59.09 o 
  -3 -10  17     1362.84     1464.07     70.17 o 
  -2 -10  17       64.27      -56.02     56.02 o 
  -1 -10  17      303.25      352.99     48.36 o 
   0 -10  17       21.44       79.29     39.97 o 
  -5  -9  17      349.48      328.79     52.84 o 
  -4  -9  17        3.25      -29.62     82.54 o 
  -3  -9  17       23.41      -13.53     42.93 o 
  -2  -9  17      621.40      626.15     56.61 o 
  -1  -9  17       43.55      145.57     46.26 o 
   0  -9  17      570.18      654.89     53.99 o 
   1  -9  17      211.55      293.88     83.45 o 
   2  -9  17        7.53       -1.51     49.73 o 
  -6  -8  17      256.36      435.22     78.36 o 
  -5  -8  17      794.87      840.27     87.58 o 
  -4  -8  17        0.55      -13.09     59.85 o 
  -3  -8  17       22.76       13.36     41.87 o 
  -2  -8  17       13.32      -45.49     45.49 o 
  -1  -8  17     1662.19     1794.53     60.90 o 
   0  -8  17      130.02      193.94     43.39 o 
   1  -8  17      253.78      276.74     40.68 o 
   2  -8  17       15.36       44.39     34.31 o 
   3  -8  17      205.39      168.03     55.84 o 
  -6  -7  17        5.76       -2.75     41.17 o 
  -5  -7  17      421.99      396.89     41.86 o 
  -4  -7  17      787.36      809.27    103.83 o 
  -3  -7  17      527.58      542.96     77.63 o 
  -2  -7  17      111.57      159.40     40.63 o 
  -1  -7  17      357.87      397.23     36.99 o 
   0  -7  17      120.68       91.66     29.30 o 
   1  -7  17      102.09       75.46     62.23 o 
   2  -7  17     1258.40     1404.08     51.47 o 
   3  -7  17        2.88      -15.00     33.08 o 
   4  -7  17      317.49      391.01     50.95 o 
  -7  -6  17       28.02      -15.67    111.95 o 
  -6  -6  17        1.94      -50.41     50.41 o 
  -5  -6  17      456.88      489.91     59.57 o 
  -4  -6  17      373.58      305.99     34.59 o 
  -3  -6  17     1410.25     1383.43    126.69 o 
  -2  -6  17      356.23      340.47     37.34 o 
  -1  -6  17       11.09        3.90     41.25 o 
   0  -6  17       11.25       49.72     35.76 o 
   1  -6  17      530.21      546.01     39.04 o 
   2  -6  17       82.57       27.57     32.05 o 
   3  -6  17      320.80      306.10     43.90 o 
   4  -6  17      115.29       50.29    111.23 o 
  -7  -5  17      203.98      296.66     98.01 o 
  -6  -5  17      639.39      706.58     88.02 o 
  -5  -5  17       19.76       49.16     32.68 o 
  -4  -5  17      285.55      305.92     35.68 o 
  -3  -5  17       39.73       33.42     29.67 o 
  -2  -5  17     1011.06      912.43     48.22 o 
  -1  -5  17      600.30      575.17     44.74 o 
   0  -5  17     1315.26     1418.35     53.91 o 
   1  -5  17        4.68       65.31     28.07 o 
   2  -5  17      311.14      387.70     38.63 o 
   3  -5  17       20.67       71.66     43.53 o 
   4  -5  17      662.00      722.63     49.99 o 
   5  -5  17        0.90       -4.27     49.91 o 
  -8  -4  17       97.22      126.14     81.36 o 
  -7  -4  17      597.02      698.60     65.24 o 
  -6  -4  17      667.60      661.93     77.33 o 
  -5  -4  17      636.98      568.58     62.06 o 
  -4  -4  17      411.10      375.83     39.00 o 
  -3  -4  17       78.32       63.02     27.38 o 
  -2  -4  17       39.45       14.65     25.05 o 
  -1  -4  17      572.76      569.97     28.26 o 
   0  -4  17      508.04      498.98     36.69 o 
   1  -4  17      293.14      280.05     47.90 o 
   2  -4  17      290.91      357.28     32.50 o 
   3  -4  17        9.21       -7.89     30.77 o 
   4  -4  17       34.30       26.83     60.58 o 
   5  -4  17       86.31      106.98     59.64 o 
  -8  -3  17      531.61      598.88     83.96 o 
  -7  -3  17      121.44      168.63     55.51 o 
  -6  -3  17      113.00       89.85     31.17 o 
  -5  -3  17      369.71      368.15     34.08 o 
  -4  -3  17     1663.20     1527.33     66.01 o 
  -3  -3  17      131.15      113.18     31.35 o 
  -2  -3  17      996.48      961.16     88.55 o 
  -1  -3  17       10.06       51.04     24.19 o 
   0  -3  17      938.45      835.11     39.94 o 
   1  -3  17      404.62      550.90     36.61 o 
   2  -3  17     1526.92     1703.95     89.27 o 
   3  -3  17        0.87      -15.19     42.00 o 
   4  -3  17      155.70      176.28     38.36 o 
   5  -3  17       98.82       97.73     41.42 o 
  -8  -2  17      863.03      913.71     67.40 o 
  -7  -2  17      110.85      145.56     65.75 o 
  -6  -2  17      164.63      107.71     28.48 o 
  -5  -2  17      193.82      230.15     26.45 o 
  -4  -2  17       45.63       13.15     41.06 o 
  -3  -2  17       45.66       32.22     22.56 o 
  -2  -2  17     1487.66     1447.47     68.57 o 
  -1  -2  17       59.90       41.93     21.02 o 
   0  -2  17       98.94       62.89     30.48 o 
   1  -2  17      377.89      388.90     35.06 o 
   2  -2  17      179.98      201.91     39.86 o 
   3  -2  17       29.27      100.34     34.70 o 
   4  -2  17      854.93     1031.71     43.51 o 
   5  -2  17       99.17       95.47     44.14 o 
  -8  -1  17       66.22       96.98     86.96 o 
  -7  -1  17       96.28      162.88     45.69 o 
  -6  -1  17      643.61      562.29     36.60 o 
  -5  -1  17       20.69       10.63     26.59 o 
  -4  -1  17       68.29       20.54     25.99 o 
  -3  -1  17      591.90      664.15     42.38 o 
  -2  -1  17      820.82      768.01     51.52 o 
  -1  -1  17     1596.52     1705.18     80.83 o 
   0  -1  17     1298.13     1417.17     57.31 o 
   1  -1  17       56.96       37.70     31.16 o 
   2  -1  17      674.98      759.97     40.34 o 
   3  -1  17       75.59      110.15     24.55 o 
   4  -1  17      375.56      461.11     47.52 o 
   5  -1  17       42.76      107.94     61.36 o 
  -8   0  17       33.16       49.34     62.16 o 
  -7   0  17       83.61       84.04     57.23 o 
  -6   0  17      561.40      563.69     26.76 o 
  -5   0  17       21.19        3.06     21.29 o 
  -4   0  17     1474.25     1494.09     82.51 o 
  -3   0  17        6.75      -26.50     26.50 o 
  -2   0  17       73.49       67.97     20.09 o 
  -1   0  17      138.39      116.33     28.29 o 
   0   0  17     2405.74     2765.84     96.71 o 
   1   0  17        4.22       37.49     32.42 o 
   2   0  17      202.92      317.39     55.63 o 
   3   0  17        0.33       18.49     20.03 o 
   4   0  17        3.79       31.18     33.19 o 
   5   0  17        0.17       88.18     42.31 o 
  -8   1  17       58.75      157.75    135.04 o 
  -7   1  17        3.08       -9.37     34.65 o 
  -6   1  17      628.24      664.98     54.63 o 
  -5   1  17       60.84       68.20     30.26 o 
  -4   1  17      132.04      127.42     19.18 o 
  -3   1  17      358.55      374.31     22.48 o 
  -2   1  17      909.62      930.79     63.99 o 
  -1   1  17      510.37      457.48     64.22 o 
   0   1  17     1238.29     1262.69     55.31 o 
   1   1  17      123.00      136.37     34.47 o 
   2   1  17      603.54      653.28     29.28 o 
   3   1  17        9.51      -29.38     29.38 o 
   4   1  17      383.55      520.03     81.73 o 
   5   1  17       74.17      135.44     42.24 o 
  -8   2  17     1467.13     1599.93     82.70 o 
  -7   2  17       28.12      -20.08    131.01 o 
  -6   2  17      321.28      330.20     36.51 o 
  -5   2  17       28.83       79.62     38.45 o 
  -4   2  17      142.85      115.58     19.35 o 
  -3   2  17       88.28       70.01     36.82 o 
  -2   2  17     3929.85     4143.23    194.78 o 
  -1   2  17        3.20       -5.51     43.24 o 
   0   2  17      639.10      758.24     58.37 o 
   1   2  17       16.21       29.82     24.95 o 
   2   2  17      351.45      400.52     32.01 o 
   3   2  17       25.33       40.76     47.43 o 
   4   2  17     1286.23     1464.24     46.96 o 
   5   2  17      292.10      297.88     51.00 o 
  -7   3  17      116.23       55.05     46.95 o 
  -6   3  17        8.01        4.64     37.60 o 
  -5   3  17      104.11      100.98     26.99 o 
  -4   3  17      335.63      333.82     56.61 o 
  -3   3  17        3.35        8.15     15.59 o 
  -2   3  17      167.76      159.36     43.25 o 
  -1   3  17        1.66       26.34     40.16 o 
   0   3  17      756.03      768.96     39.50 o 
   1   3  17      278.53      444.02     40.68 o 
   2   3  17      317.91      282.19     63.93 o 
   3   3  17        0.80        3.82     53.35 o 
   4   3  17      175.69      163.40     51.04 o 
   5   3  17        0.17      157.93     79.24 o 
  -7   4  17        5.85       14.15    102.45 o 
  -6   4  17      647.01      668.04     68.01 o 
  -5   4  17        1.84       51.78     33.88 o 
  -4   4  17     1868.57     1989.42     50.47 o 
  -3   4  17      165.36      186.92     56.41 o 
  -2   4  17       74.17      101.83     22.73 o 
  -1   4  17       54.80       64.23     27.95 o 
   0   4  17      404.80      396.06     42.54 o 
   1   4  17      214.81      223.61     30.04 o 
   2   4  17      706.07      788.50     41.45 o 
   3   4  17        0.84      106.60     65.57 o 
   4   4  17       95.38       93.72     78.07 o 
  -7   5  17      177.06      190.14    126.08 o 
  -6   5  17     1092.54     1178.21     69.23 o 
  -5   5  17        4.22       12.67     36.17 o 
  -4   5  17       66.78       75.56     34.23 o 
  -3   5  17      407.31      419.06     35.64 o 
  -2   5  17       38.19       68.68     27.63 o 
  -1   5  17       81.41      101.08     74.80 o 
   0   5  17      536.23      569.47     42.70 o 
   1   5  17       31.99       58.71     72.86 o 
   2   5  17      450.42      454.57     39.18 o 
   3   5  17      241.77      232.33     45.26 o 
   4   5  17        4.32       13.37     40.68 o 
  -6   6  17      554.29      574.32     69.52 o 
  -5   6  17       70.56       51.89     52.42 o 
  -4   6  17      359.28      410.72     51.43 o 
  -3   6  17       23.69       13.87     28.54 o 
  -2   6  17     1287.66     1418.34     46.27 o 
  -1   6  17        8.66      -18.83     47.55 o 
   0   6  17      775.90      792.91     46.74 o 
   1   6  17       59.29       90.42     37.68 o 
   2   6  17       37.50      173.46     69.79 o 
   3   6  17      254.00      202.26    112.82 o 
  -5   7  17      119.55      140.22    179.48 o 
  -4   7  17      483.51      605.47     63.56 o 
  -3   7  17      149.05      252.98     37.66 o 
  -2   7  17      620.23      605.09     59.98 o 
  -1   7  17      456.31      507.70     50.32 o 
   0   7  17       35.13      -34.96     37.97 o 
   1   7  17       15.92      303.42     74.59 o 
   2   7  17       41.63      190.24     54.01 o 
  -4   8  17      291.16      234.68    169.74 o 
  -3   8  17        0.66       89.40     38.05 o 
  -2   8  17      125.97      171.30     45.63 o 
  -1   8  17        1.70       18.29     61.78 o 
   0   8  17      245.88      218.08     51.92 o 
  -3  -9  18      483.43      536.20     97.57 o 
  -2  -9  18      159.64      250.21     86.81 o 
  -1  -9  18      290.82      411.69    101.58 o 
   0  -9  18      208.78      261.52     65.63 o 
   1  -9  18      232.47      179.30     61.69 o 
  -5  -8  18      333.40      312.80     75.52 o 
  -4  -8  18       63.77       21.44     37.95 o 
  -3  -8  18       77.02       81.31     47.02 o 
  -2  -8  18        4.44      -44.04     54.77 o 
  -1  -8  18      528.74      434.69     43.57 o 
   0  -8  18        5.02      -27.31     39.78 o 
   1  -8  18       31.31      -22.21     70.69 o 
   2  -8  18        9.24       71.26     69.86 o 
  -5  -7  18      313.36      294.83     90.11 o 
  -4  -7  18      805.01      824.37     47.47 o 
  -3  -7  18      187.30      204.34     39.56 o 
  -2  -7  18      229.87      245.64     57.35 o 
  -1  -7  18      569.45      527.45     62.99 o 
   0  -7  18       98.71      181.35     44.56 o 
   1  -7  18       38.09       92.68     70.39 o 
   2  -7  18      113.89       81.31     78.42 o 
   3  -7  18       55.73       39.96     51.45 o 
  -6  -6  18      110.35       81.43    101.91 o 
  -5  -6  18       82.77      111.09     38.81 o 
  -4  -6  18      259.43      212.28     36.04 o 
  -3  -6  18      276.26      294.17     89.97 o 
  -2  -6  18      683.03      751.45     64.03 o 
  -1  -6  18       42.53       28.41     43.55 o 
   0  -6  18      482.05      521.34     52.54 o 
   1  -6  18      279.17      252.14     40.79 o 
   2  -6  18      100.80       94.89    117.42 o 
   3  -6  18      322.27      447.62     55.57 o 
  -7  -5  18      454.85      482.16     76.90 o 
  -6  -5  18      737.96      706.61    127.36 o 
  -5  -5  18      249.98      223.79     36.70 o 
  -4  -5  18       10.44      -37.10     37.10 o 
  -3  -5  18     1223.32     1239.53    115.22 o 
  -2  -5  18      155.18      200.22     67.80 o 
  -1  -5  18      188.90      210.27     40.77 o 
   0  -5  18      352.68      377.11     56.58 o 
   1  -5  18        8.48       33.84     46.80 o 
   2  -5  18      123.54      190.07     61.84 o 
   3  -5  18      409.05      537.69     39.69 o 
   4  -5  18        3.96      -57.23     57.23 o 
  -7  -4  18      178.39      215.54     49.11 o 
  -6  -4  18      369.31      354.88     68.88 o 
  -5  -4  18       21.15       53.69     29.03 o 
  -4  -4  18     1150.55     1230.70     52.54 o 
  -3  -4  18      100.79       86.04     36.28 o 
  -2  -4  18       77.93      109.56     39.72 o 
  -1  -4  18      170.38      254.02     66.82 o 
   0  -4  18      513.29      437.87     41.86 o 
   1  -4  18      215.79      252.79     41.90 o 
   2  -4  18      583.65      685.89     36.83 o 
   3  -4  18        4.53      -41.85     41.85 o 
   4  -4  18      186.33      271.34     67.79 o 
  -7  -3  18       59.46       38.26     57.96 o 
  -6  -3  18       81.75       88.22     52.28 o 
  -5  -3  18      454.65      421.94     45.88 o 
  -4  -3  18      169.79       96.98     36.11 o 
  -3  -3  18       90.99       37.58     29.96 o 
  -2  -3  18       12.00       -0.54     49.77 o 
  -1  -3  18       70.48      125.13     43.31 o 
   0  -3  18      148.68      241.79     86.34 o 
   1  -3  18      948.02     1197.57     70.60 o 
   2  -3  18       99.29       82.38     40.99 o 
   3  -3  18        1.62       -2.19     39.78 o 
   4  -3  18      237.01      252.27     72.33 o 
  -7  -2  18        1.40       50.39     62.85 o 
  -6  -2  18      339.55      433.20     87.58 o 
  -5  -2  18        3.14       75.50     33.60 o 
  -4  -2  18      280.15      274.91     46.34 o 
  -3  -2  18      234.17      264.66     49.87 o 
  -2  -2  18     3651.76     3851.15    154.44 o 
  -1  -2  18      219.68      260.18     35.44 o 
   0  -2  18      662.42      772.94     74.76 o 
   1  -2  18       74.65       -8.29     35.38 o 
   2  -2  18      201.45      223.11     44.45 o 
   3  -2  18       39.95       36.34     37.66 o 
   4  -2  18     1010.28     1258.17    106.33 o 
   5  -2  18       43.94       -8.63     41.32 o 
  -7  -1  18      208.14      255.30     54.85 o 
  -6  -1  18      159.52      185.05     79.90 o 
  -5  -1  18       49.89       51.08     32.55 o 
  -4  -1  18      233.10      204.91     42.41 o 
  -3  -1  18      173.04      190.17     47.64 o 
  -2  -1  18      736.30      795.21     62.07 o 
  -1  -1  18      154.13      179.39     26.47 o 
   0  -1  18      343.52      392.28     41.44 o 
   1  -1  18       79.13       95.16     40.13 o 
   2  -1  18      155.24      274.32     97.59 o 
   3  -1  18       63.13       85.88     35.56 o 
   4  -1  18      139.22      274.24     42.13 o 
   5  -1  18        2.01      118.05     46.27 o 
  -7   0  18       36.92      100.32     37.87 o 
  -6   0  18      549.77      618.79     34.35 o 
  -5   0  18       50.28       26.43     31.26 o 
  -4   0  18     1503.33     1526.93     61.47 o 
  -3   0  18      114.07      106.15     37.32 o 
  -2   0  18      294.68      324.28     32.78 o 
  -1   0  18        7.43      -26.66     26.66 o 
   0   0  18      902.76     1049.87     85.61 o 
   1   0  18       17.75      157.14     51.01 o 
   2   0  18     1784.73     2123.85     97.47 o 
   3   0  18        3.18        5.22     28.24 o 
   4   0  18       39.78       82.08     53.37 o 
   5   0  18        0.01      -40.45     40.45 o 
  -7   1  18        5.61      -73.15     75.66 o 
  -6   1  18       47.34        5.76     30.86 o 
  -5   1  18      242.93      298.81     29.61 o 
  -4   1  18       85.92       41.14     22.63 o 
  -3   1  18      222.07      199.23     31.86 o 
  -2   1  18      388.87      434.31     28.46 o 
  -1   1  18        8.03      -31.74     53.88 o 
   0   1  18      121.62      134.75     35.30 o 
   1   1  18      350.19      419.33     46.32 o 
   2   1  18       51.25       84.20     35.34 o 
   3   1  18       16.52       23.06     28.33 o 
   4   1  18       61.34       66.30     41.06 o 
  -7   2  18       48.62      128.48     52.91 o 
  -6   2  18      767.65      717.86     43.33 o 
  -5   2  18       66.39       96.83     31.70 o 
  -4   2  18      366.93      453.91     47.84 o 
  -3   2  18       51.25       67.98     25.13 o 
  -2   2  18     1977.23     2196.74    156.09 o 
  -1   2  18      182.05      342.33    117.17 o 
   0   2  18      845.91     1009.66    102.35 o 
   1   2  18      133.95      156.37     32.74 o 
   2   2  18       70.43      128.37     30.68 o 
   3   2  18       21.33       18.08     39.38 o 
   4   2  18      804.18      881.91     42.73 o 
  -7   3  18      148.41      177.00     59.53 o 
  -6   3  18       65.44       19.86     61.51 o 
  -5   3  18       10.37       -2.11     43.67 o 
  -4   3  18        1.34        8.37     25.45 o 
  -3   3  18       49.26       34.80     35.27 o 
  -2   3  18       42.01       33.98     45.86 o 
  -1   3  18       42.75      -11.51     32.98 o 
   0   3  18        0.73      157.98     70.19 o 
   1   3  18      426.14      486.84     52.99 o 
   2   3  18        8.02      -38.80     38.80 o 
   3   3  18        2.85      -33.73     33.73 o 
   4   3  18      446.17      328.72     61.45 o 
  -6   4  18      487.51      482.05     96.00 o 
  -5   4  18       56.13       77.81     54.58 o 
  -4   4  18     2750.78     3081.59     69.52 o 
  -3   4  18      101.49      195.35     74.94 o 
  -2   4  18      579.18      656.19     88.07 o 
  -1   4  18        0.54       37.12     22.07 o 
   0   4  18      455.32      471.39     38.35 o 
   1   4  18      122.46      124.65     32.60 o 
   2   4  18     1730.57     1980.01     66.11 o 
   3   4  18       29.00       75.03     62.94 o 
  -6   5  18      106.31      111.55     48.67 o 
  -5   5  18       20.89       63.71     35.21 o 
  -4   5  18       26.99      -14.46     72.27 o 
  -3   5  18      198.04      268.85     41.55 o 
  -2   5  18       22.76        8.95     32.61 o 
  -1   5  18       65.02      139.98     95.67 o 
   0   5  18      159.94      124.92     34.15 o 
   1   5  18        9.08       89.97     27.78 o 
   2   5  18        2.83       32.49     59.21 o 
   3   5  18      303.37      489.03     48.07 o 
  -5   6  18       10.55        9.42     83.29 o 
  -4   6  18      165.98      246.44     38.97 o 
  -3   6  18        1.41      -24.72     35.73 o 
  -2   6  18     1026.12     1114.19     65.13 o 
  -1   6  18       27.53       65.29     44.58 o 
   0   6  18      926.12     1009.85     47.72 o 
   1   6  18      235.76      483.45    116.73 o 
   2   6  18      105.60       84.39     53.49 o 
  -4   7  18        2.58       29.04     59.42 o 
  -3   7  18      448.43      544.74     53.55 o 
  -2   7  18      381.06      472.81     41.77 o 
  -1   7  18        4.41      -22.76     53.99 o 
   0   7  18       79.51      220.23     55.49 o 
   1   7  18      277.53      257.75     61.81 o 
  -3  -8  19       20.71      -22.51     56.43 o 
  -2  -8  19       14.82      -14.26     37.15 o 
  -1  -8  19      121.47      106.42     49.21 o 
   0  -8  19      372.81      426.49    102.88 o 
  -4  -7  19      110.68      154.46     49.21 o 
  -3  -7  19      659.48      678.49     48.92 o 
  -2  -7  19      269.65      260.31     62.13 o 
  -1  -7  19      671.97      650.42     57.75 o 
   0  -7  19        7.73      -50.47     50.47 o 
   1  -7  19      375.89      497.82     44.48 o 
   2  -7  19       12.64        5.11     74.14 o 
  -5  -6  19        3.00      138.13     48.57 o 
  -4  -6  19       12.95      113.94     43.25 o 
  -3  -6  19       52.97      -40.26     48.53 o 
  -2  -6  19      626.08      612.34     48.92 o 
  -1  -6  19        0.09      -19.85     51.66 o 
   0  -6  19      571.26      444.64     51.38 o 
   1  -6  19       42.19       28.30     41.79 o 
   2  -6  19       14.91      105.64     63.28 o 
  -6  -5  19      254.63      335.45     57.54 o 
  -5  -5  19      408.89      398.42     41.42 o 
  -4  -5  19       18.56      -11.86     50.29 o 
  -3  -5  19      914.29      908.37     52.51 o 
  -2  -5  19        2.26      -24.66     60.85 o 
  -1  -5  19      382.36      412.76     52.81 o 
   0  -5  19      129.30       72.22     45.06 o 
   1  -5  19       39.57      103.28     64.73 o 
   2  -5  19        2.39      -37.66     48.23 o 
   3  -5  19      453.09      633.31     81.82 o 
  -6  -4  19      230.46      194.98     95.59 o 
  -5  -4  19        7.15        0.92     49.21 o 
  -4  -4  19     2090.44     2290.00    117.00 o 
  -3  -4  19       91.34      145.63     90.59 o 
  -2  -4  19      472.47      487.74     46.98 o 
  -1  -4  19       26.96       34.75     35.82 o 
   0  -4  19      356.66      294.40     46.50 o 
   1  -4  19      109.76      125.19     43.70 o 
   2  -4  19     1116.57     1168.13    126.51 o 
   3  -4  19       75.31       39.98     36.47 o 
  -6  -3  19        5.88      -35.63     58.63 o 
  -5  -3  19      548.07      527.44    100.37 o 
  -4  -3  19       15.80       -1.99     69.12 o 
  -3  -3  19      172.11      239.96     43.20 o 
  -2  -3  19        3.11      -27.53     34.71 o 
  -1  -3  19       40.85        2.51     41.25 o 
   0  -3  19       93.87      189.40     65.46 o 
   1  -3  19      435.97      571.63     41.71 o 
   2  -3  19       61.96       29.80     50.12 o 
   3  -3  19        3.32      -47.82     47.82 o 
   4  -3  19      319.21      158.25     89.72 o 
  -7  -2  19       53.88      -11.42     65.96 o 
  -6  -2  19     1025.63     1112.44     60.97 o 
  -5  -2  19      213.87      266.52     54.39 o 
  -4  -2  19      500.30      487.23     50.24 o 
  -3  -2  19       24.52       45.76     40.79 o 
  -2  -2  19     1403.78     1551.14     77.42 o 
  -1  -2  19       21.42       86.30     45.61 o 
   0  -2  19      600.45      657.23     81.36 o 
   1  -2  19       83.37      119.56     35.17 o 
   2  -2  19       92.12       67.25     69.69 o 
   3  -2  19       37.31        9.45     54.41 o 
   4  -2  19      711.25      862.36     62.52 o 
  -7  -1  19      365.08      336.78     46.27 o 
  -6  -1  19      144.51      163.32     59.10 o 
  -5  -1  19      106.08      113.15     44.10 o 
  -4  -1  19      137.76      204.53     64.81 o 
  -3  -1  19      100.11        5.09     41.53 o 
  -2  -1  19      158.07      198.84     39.40 o 
  -1  -1  19      694.39      789.30     40.37 o 
   0  -1  19        0.14       52.51     36.46 o 
   1  -1  19       59.85       36.48     40.22 o 
   2  -1  19       47.87       98.77     62.14 o 
   3  -1  19       39.08      -15.84     45.70 o 
   4  -1  19        8.58      -48.15     49.15 o 
  -7   0  19       32.11       66.57     67.29 o 
  -6   0  19       62.24       39.40     35.87 o 
  -5   0  19       16.44       58.98     82.32 o 
  -4   0  19     1805.71     1949.93     82.42 o 
  -3   0  19       74.00      120.21     31.63 o 
  -2   0  19      510.66      471.64     41.27 o 
  -1   0  19        8.03       17.15     32.52 o 
   0   0  19      586.22      741.06     86.16 o 
   1   0  19        0.44       44.68     36.13 o 
   2   0  19     2340.79     2775.62    116.74 o 
   3   0  19       21.89       27.49     68.32 o 
   4   0  19       62.45      136.55     60.88 o 
  -6   1  19      519.91      654.72     82.26 o 
  -5   1  19      735.18      814.75     50.01 o 
  -4   1  19      337.99      329.36     74.94 o 
  -3   1  19      774.79      981.04     64.07 o 
  -2   1  19       74.82       52.60     38.03 o 
  -1   1  19      483.07      542.18     53.85 o 
   0   1  19       10.43      115.92     36.46 o 
   1   1  19      144.92      164.16     46.54 o 
   2   1  19       37.02       24.00     42.27 o 
   3   1  19        8.03       30.47     40.12 o 
  -6   2  19     1324.15     1529.05     62.33 o 
  -5   2  19      208.07      205.56     56.36 o 
  -4   2  19      125.05      177.97     38.19 o 
  -3   2  19       56.07      127.33     49.01 o 
  -2   2  19     1142.75     1486.07     66.52 o 
  -1   2  19        0.03       36.55     52.76 o 
   0   2  19     1197.76     1348.96     67.12 o 
   1   2  19       42.97       48.95     38.82 o 
   2   2  19      105.03      153.87     36.56 o 
   3   2  19       21.69        3.45     40.84 o 
  -6   3  19       11.06      -25.34     61.65 o 
  -5   3  19       32.08       52.73     47.94 o 
  -4   3  19       52.04       25.11     37.31 o 
  -3   3  19       64.54      117.83     44.53 o 
  -2   3  19        2.61      -23.49     55.82 o 
  -1   3  19      195.97      236.06     35.06 o 
   0   3  19      375.40      471.65     51.41 o 
   1   3  19      217.92      277.46     72.87 o 
   2   3  19       24.09       74.78     48.00 o 
   3   3  19       59.73       28.78     40.77 o 
  -5   4  19        9.37       20.83     46.45 o 
  -4   4  19     2197.66     2473.96     73.87 o 
  -3   4  19       73.07       26.52     52.77 o 
  -2   4  19      765.88      870.07     65.20 o 
  -1   4  19       10.83       56.81     66.69 o 
   0   4  19      323.90      464.01     87.68 o 
   1   4  19        9.46      -25.47     42.97 o 
   2   4  19      997.23     1063.33    135.76 o 
  -4   5  19       12.65       -5.72     70.85 o 
  -3   5  19        0.29      102.16     47.47 o 
  -2   5  19      451.99      569.05     46.74 o 
  -1   5  19      570.61      705.51    119.90 o 
   0   5  19       23.54       -3.29     48.69 o 
   1   5  19        1.42      -46.98     46.98 o 
  -3   6  19       11.11       28.37     42.33 o 
  -2   6  19      432.80      445.72     43.70 o 
  -1   6  19       83.83       28.05     56.42 o 
   0   6  19      648.01      785.11     72.92 o 
  -2  -7  20      145.37       10.22     52.78 o 
  -1  -7  20       57.46      136.05     81.46 o 
  -4  -6  20        5.85       62.50     93.44 o 
  -3  -6  20        7.86      -43.91     49.99 o 
  -2  -6  20      316.05      269.98     54.36 o 
  -1  -6  20      284.50      300.67     69.93 o 
   0  -6  20      206.38      166.07     50.97 o 
   1  -6  20      368.10      430.33     50.79 o 
  -5  -5  20       57.84      145.43    102.50 o 
  -4  -5  20        1.45       -1.38     35.26 o 
  -3  -5  20      343.46      395.66     54.10 o 
  -2  -5  20      279.95      312.74     38.92 o 
  -1  -5  20      932.87     1081.88     62.86 o 
   0  -5  20       22.39      -52.76     52.76 o 
   1  -5  20       36.42       83.29     51.94 o 
   2  -5  20      130.35      211.36     43.81 o 
  -5  -4  20        2.50       72.37     50.33 o 
  -4  -4  20     1323.47     1379.23     60.14 o 
  -3  -4  20       95.82       83.83     48.21 o 
  -2  -4  20      269.41      320.00     78.13 o 
  -1  -4  20       64.70      190.51     45.67 o 
   0  -4  20      275.05      304.88     67.44 o 
   1  -4  20        7.65      -28.41     51.62 o 
   2  -4  20      693.07      750.54     57.79 o 
  -5  -3  20      848.03     1003.93     76.63 o 
  -4  -3  20       75.63       41.30     45.16 o 
  -3  -3  20      415.45      461.22     48.35 o 
  -2  -3  20        7.45       74.76     39.24 o 
  -1  -3  20       76.62      137.08     47.48 o 
   0  -3  20      440.12      586.46     53.80 o 
   1  -3  20      482.37      518.79     87.01 o 
   2  -3  20        4.42        3.11     61.51 o 
  -6  -2  20      736.99     1071.32    179.60 o 
  -5  -2  20      606.65      613.41    180.25 o 
  -4  -2  20        8.44      -33.12     65.95 o 
  -3  -2  20        8.20       28.36     37.89 o 
  -2  -2  20      475.39      479.84     70.79 o 
  -1  -2  20       85.20       88.33     52.84 o 
   0  -2  20      903.44     1026.46     53.43 o 
   1  -2  20       33.27       63.74     52.05 o 
   2  -2  20      144.98      153.76     52.63 o 
   3  -2  20       60.32       69.49     57.12 o 
  -6  -1  20      433.80      438.47     70.49 o 
  -5  -1  20        2.85      -48.93     59.48 o 
  -4  -1  20      375.42      408.71     47.78 o 
  -3  -1  20       15.43       72.63     84.46 o 
  -2  -1  20      341.17      294.24     54.62 o 
  -1  -1  20      959.91     1070.16     96.01 o 
   0  -1  20       71.19      163.54     45.44 o 
   1  -1  20        1.69      -40.86     40.86 o 
   2  -1  20      155.68      155.80     40.44 o 
   3  -1  20       73.96      109.75     45.86 o 
  -6   0  20       86.20       66.82     43.51 o 
  -5   0  20       23.64       81.57    102.94 o 
  -4   0  20     1441.54     1580.28     79.98 o 
  -3   0  20       15.69       80.29     91.56 o 
  -2   0  20       10.49      -41.32     41.32 o 
  -1   0  20        0.60       -2.96     36.31 o 
   0   0  20      200.37      214.52     38.55 o 
   1   0  20        4.28      -23.55     38.70 o 
   2   0  20      770.62      928.16     64.67 o 
   3   0  20        1.27       34.61     41.69 o 
  -5   1  20      136.32      136.25     44.30 o 
  -4   1  20      183.57      205.34     97.26 o 
  -3   1  20        1.83       24.90     58.07 o 
  -2   1  20      322.81      342.91     49.39 o 
  -1   1  20      473.15      607.58     83.19 o 
   0   1  20      252.47      263.13     66.21 o 
   1   1  20       70.01       78.24     36.99 o 
   2   1  20      185.97      257.32     83.48 o 
  -5   2  20       43.85       34.50     48.26 o 
  -4   2  20        7.06       70.30     53.83 o 
  -3   2  20        8.61       32.53     90.71 o 
  -2   2  20      689.26      713.86     98.60 o 
  -1   2  20       21.39      -52.21     56.02 o 
   0   2  20      830.54      969.02     48.31 o 
   1   2  20        9.30        6.51     38.93 o 
   2   2  20      120.70      145.16     43.35 o 
  -5   3  20       20.12       -6.55     53.80 o 
  -4   3  20      515.30      621.70     45.18 o 
  -3   3  20       16.88       54.71     37.76 o 
  -2   3  20      244.25      374.20     65.27 o 
  -1   3  20      517.40      671.59     74.07 o 
   0   3  20      749.73      896.88     68.33 o 
   1   3  20        4.53      110.73     49.92 o 
  -4   4  20      715.08      690.85     74.77 o 
  -3   4  20        8.93       -9.43     41.88 o 
  -2   4  20      130.40      193.39     54.90 o 
  -1   4  20      109.12      176.29     54.60 o 
   0   4  20       55.97       29.89     63.94 o 
   1   4  20        1.25      132.65     95.62 o 
  -2   5  20     1229.33     1408.67     64.02 o 
  -1   5  20      193.17      189.39     53.68 o 
  -2  -5  21      868.60     1042.32     53.88 o 
  -1  -5  21      356.30      399.37     86.25 o 
  -3  -4  21      539.30      487.22     51.04 o 
  -2  -4  21       40.01       80.67     47.86 o 
  -1  -4  21      341.60      364.77     73.18 o 
   0  -4  21      104.43       97.87     53.17 o 
  -4  -3  21      529.37      579.92     74.72 o 
  -3  -3  21       37.93        7.38     61.44 o 
  -2  -3  21       99.36       63.17     93.79 o 
  -1  -3  21       32.08       35.92     41.87 o 
   0  -3  21      771.26      948.29     60.22 o 
   1  -3  21        1.77      -38.73     63.27 o 
  -4  -2  21       42.77       21.88     47.09 o 
  -3  -2  21       92.37       79.12     62.31 o 
  -2  -2  21      469.53      516.15     54.64 o 
  -1  -2  21      148.56       69.76     41.11 o 
   0  -2  21      453.83      490.93     44.14 o 
   1  -2  21      147.32      245.22     45.10 o 
  -4  -1  21      198.30      293.34     69.30 o 
  -3  -1  21        9.10      -17.44     82.19 o 
  -2  -1  21      438.84      627.24     61.66 o 
  -1  -1  21       52.77       -1.45     81.07 o 
   0  -1  21      373.46      526.43     59.81 o 
   1  -1  21        8.04       51.08     58.14 o 
  -4   0  21      120.90       57.45     65.93 o 
  -3   0  21       28.51       -8.45     44.56 o 
  -2   0  21       21.60       41.48     62.33 o 
  -1   0  21       14.75       26.89     52.92 o 
   0   0  21       41.17       -4.70     82.98 o 
   1   0  21       14.42      -29.54     69.06 o 
  -4   1  21      413.45      612.42     73.25 o 
  -3   1  21      199.00      221.46     69.54 o 
  -2   1  21     1025.89     1088.17    102.81 o 
  -1   1  21       86.99      164.63     62.16 o 
   0   1  21      411.06      666.28     58.96 o 
   1   1  21       41.43       27.26     45.15 o 
  -3   2  21        5.88      -17.34     45.62 o 
  -2   2  21       48.37      140.50     80.44 o 
  -1   2  21       12.48      -24.47     59.26 o 
   0   2  21      196.80      380.76    102.58 o 
  -2   3  21      243.32      279.51     51.99 o 
  -1   3  21        0.59       70.70     69.28 o 
                                                 
